# Supplementary material for: A Gene Co-Expression Network in Whole Blood of Schizophrenia Patients Is Independent of Antipsychotic-Use and Enriched for Brain-Expressed Genes
Source: PLoS One. 2012 Jun 27;7(6):e39498. doi: 10.1371/journal.pone.0039498 (PMC3384650; doi:10.1371/journal.pone.0039498)
Supplement: Table S1 — Results of genome-wide WGCNA. This table contains counts per module for WGCNA performed on genome-wide data (16,707) as compared to analysis performed on the 5,000 most variable genes. The first two columns indicate the modules generated on genome-wide data and the number of genes they contain (highlighted in blue). Horizontally, the first two rows contain the results from the 5,000 most variable genes and their gene counts (highlighted in blue). Color assignments depends on the size of the modules, therefore this is not the same. However, the number of overlapping genes indicates similar grouping in modules. Most of the genes not included in the 5,000 most varying genes are located in the grey ‘noise’ module. The lightgreen module with ABCF1 as a hub gene contains most genes from the original Tan module. The directionality of the association with schizophrenia disease status remains the same, as is the case for the other modules (module trait correlations and p-values are given). (XLS) [file pone.0039498.s002.xls]

## Sheet: Blad1
	5000 Modules	black	blue	brown	cyan	green	greenyellow	grey	magenta	pink	purple	red	salmon	tan	turquoise	yellow	notin5000		Association with SCZ	p-value
GW modules		321	610	447	115	367	197	440	226	290	205	344	121	129	789	399	11707
black	494	207	0	0	0	4	1	0	0	1	0	2	3	0	0	0	276		-0.185132	0.0156512
blue	1346	24	3	2	0	66	8	8	3	3	10	244	7	21	0	3	944		-0.300382	6.89416e-05
brown	1285	2	361	8	2	6	1	11	1	7	5	3	16	3	131	4	724		0.171339	0.0254796
cyan	275	2	1	1	21	1	33	11	50	2	3	1	4	1	10	2	132		0.358248	1.61306e-06
darkgreen	105	1	2	1	0	16	1	8	1	0	0	1	0	1	0	27	46		-0.393863	1.07341e-07
darkred	141	2	1	1	6	2	1	18	17	1	1	4	1	0	10	2	74		0.123118	0.109707
green	702	5	3	1	4	182	2	12	3	4	3	5	3	0	1	6	468		-0.421948	9.99374e-09
greenyellow	383	8	1	0	0	6	5	11	1	5	28	2	2	10	8	5	291		-0.0636135	0.409863
grey	5405	5	17	16	2	6	3	233	2	8	2	4	15	4	2	8	5078		0.110103	0.152912
grey60	234	3	3	7	50	4	1	18	1	8	1	4	14	1	2	4	113		0.0126381	0.870068
lightcyan	250	2	1	3	1	1	10	22	0	5	13	1	1	10	4	5	171		0.0131981	0.864365
lightgreen	228	4	3	3	1	5	0	5	1	1	11	11	2	58	8	2	113		-0.32851	1.22187e-05	ABCF1 is hub gene in lightgreen module
lightyellow	219	1	3	2	1	0	1	1	118	2	0	0	0	0	18	1	71		0.447667	9.31268e-10
magenta	414	2	2	2	2	8	22	35	1	2	2	32	1	9	8	2	284		-0.244926	0.00128613
midnightblue	261	1	3	1	3	1	80	3	0	0	8	4	7	0	2	0	148		0.186741	0.0147553
pink	417	0	8	272	2	2	1	3	4	1	1	1	3	2	0	3	114		-0.0355781	0.645082
purple	412	44	5	1	1	33	1	13	2	78	1	2	1	0	0	30	200		-0.268587	0.000397997
red	539	1	1	114	2	2	0	5	2	141	3	1	5	3	1	6	252		-0.121146	0.115557
royalblue	216	2	6	2	11	2	4	9	2	2	3	7	19	0	17	2	128		0.265132	0.000475586
salmon	301	0	176	9	2	2	1	2	2	3	2	1	2	2	1	1	95		0.100801	0.190902
tan	313	1	0	0	1	2	17	1	2	1	106	11	1	0	0	2	168		-0.0659687	0.392711
turquoise	1799	0	8	0	1	3	2	8	9	8	1	2	13	4	566	0	1174		0.309948	3.90278e-05
yellow	968	4	2	1	2	13	2	3	4	7	1	1	1	0	0	284	643		-0.208016	0.00648834
