# Supplementary material for: A Gene Co-Expression Network in Whole Blood of Schizophrenia Patients Is Independent of Antipsychotic-Use and Enriched for Brain-Expressed Genes
Source: PLoS One. 2012 Jun 27;7(6):e39498. doi: 10.1371/journal.pone.0039498 (PMC3384650; doi:10.1371/journal.pone.0039498)
Supplement: Table S2 — Module content of Tan module. Table contains genes in Tan module. Gene symbol, chromosome, k-within statistics, brain-expressed status and log fold changes are given. Expression data is transformed (variance stabilizing method) and normalized (robust spline) yielding values comparable to log2 values. Finally, LOD scores and heritability of cis-regulated genes identified in a previous study [31] are given. (XLS) [file pone.0039498.s003.xls]

## Sheet: Sheet1
Gene Symbol	Chromosome	K-within	LFC Cases-Controls	Brain expressed	eQTL_Dixon_2007_LOD_score	eQTL_Dixon_2007_h2	GAIN_lowest_pvalue	GAIN_SNP
ABCF1	6	1	-0.116841	Y	7.338	9.73	0.06477	rs7749978
NOL1	12	0.972221	-0.160592	Y	-	-	-	-
PUF60	8	0.969129	-0.167482	-	-	-	0.1938	rs10866915
PPM1G	2	0.961247	-0.179173	Y	-	-	0.2058	rs7563162
RANGAP1	22	0.928177	-0.233996	Y	-	-	0.249	rs139531
SCAMP3	1	0.906225	-0.246989	Y	-	-	0.6299	rs1046188
YARS	1	0.900796	-0.14616	Y	-	-	0.2176	rs881393
DDX24	14	0.896315	-0.24546	Y	-	-	0.03127	rs2896254
CTNNBL1	20	0.880933	-0.104672	Y	-	-	0.01811	rs6020395
AARS	16	0.878979	-0.164647	Y	-	-	0.2131	rs4081753
CXXC1	18	0.871036	-0.169351	-	-	-	0.01909	rs140689
FLJ21438	19	0.869686	-0.187921	-	-	-	-	-
EXOSC10	1	0.859973	-0.119762	-	-	-	0.2959	rs910660
GEMIN4	17	0.846003	-0.146255	Y	-	-	0.1667	rs2750003
ECH1	19	0.845101	-0.108331	Y	-	-	0.2075	rs7250734
XRCC6	22	0.836682	-0.241165	-	-	-	0.2646	rs17002515
SBK1	16	0.828508	-0.267786	-	-	-	0.08198	rs4787451
ARS2	7	0.823394	-0.128138	Y	-	-	-	-
SNRPB	20	0.81133	-0.173864	Y	-	-	0.0863	rs6049288
GLG1	16	0.804738	-0.307866	Y	-	-	0.003682	rs13359
SPOCK2	10	0.798936	-0.410281	Y	-	-	0.09189	rs1530801
ENO1	1	0.797119	-0.244163	Y	-	-	0.2308	rs11121247
MAGED1	X	0.78728	-0.239837	Y	-	-	-	-
HSP90AB1	6	0.78235	-0.261151	-	-	-	0.1957	rs9367190
SMARCA4	19	0.780212	-0.202873	Y	-	-	0.1205	rs1529729
LOC647000	13	0.761573	-0.198672	-	-	-	-	-
AKR1B1	7	0.761026	-0.0851346	Y	-	-	0.03759	rs1791001
CARD11	7	0.756472	-0.120882	Y	-	-	0.006024	rs1843933
PRPF19	11	0.754652	-0.176635	-	-	-	0.2267	rs3763840
ASPSCR1	17	0.747535	-0.149443	Y	-	-	0.0003993	rs4077073
TMEM109	11	0.738489	-0.156234	-	-	-	0.2488	rs4939477
STIP1	11	0.738392	-0.162948	Y	-	-	0.5141	rs2236648
CDC37	19	0.735027	-0.00406719	-	-	-	0.09924	rs7254474
SDHA	5	0.733915	-0.172462	Y	7.654	8.96	0.1057	rs2288461
CKAP5	11	0.732436	-0.193534	-	-	-	0.1158	rs12577603
POGK	1	0.731795	-0.0749761	Y	-	-	0.03774	rs17331024
NUP93	16	0.724145	-0.113994	-	-	-	0.003232	rs12599585
CD7	17	0.710896	-0.213152	-	-	-	-	-
C2orf29	2	0.708875	-0.0745931	-	-	-	0.398	rs750783
PLEKHF1	19	0.707584	-0.196003	-	-	-	0.4159	rs934120
RING1	6	0.695982	-0.0967997	Y	-	-	0.1859	rs9277937
SF3B2	11	0.689286	-0.175889	Y	-	-	0.2679	rs2452682
SNX17	2	0.68017	-0.0936642	Y	-	-	0.1947	rs2280737
TAF15	17	0.671518	-0.278614	Y	-	-	0.3313	rs4251776
DYNC1H1	14	0.668391	-0.151061	-	-	-	0.03729	rs7148324
CSNK2B	6	0.659891	-0.069515	Y	-	-	0.08868	rs9378164
PIK4CA	22	0.6468	-0.127546	-	-	-	-	-
TUBB	6	0.63844	-0.117247	Y	-	-	0.03082	rs3095330
LAT	16	0.63815	-0.196204	Y	-	-	0.4238	rs8045689
BCKDHA	19	0.637417	-0.0656718	Y	-	-	0.6417	rs1473248
SLC25A42	19	0.630101	-0.0978128	-	-	-	0.4475	rs11668620
GNPDA1	5	0.625221	-0.140992	-	-	-	0.0461	rs163920
HNRPUL1	19	0.611378	-0.16216	-	-	-	-	-
TATDN2	3	0.610471	-0.104546	-	-	-	0.08257	rs2270455
MLLT6	17	0.603838	-0.132375	-	-	-	0.289	rs2879097
EMP3	19	0.603665	-0.133559	Y	-	-	0.5625	rs12463018
DDOST	1	0.597847	-0.102991	Y	-	-	0.1587	rs8064
CNDP2	18	0.591624	-0.218455	-	10.088	12.13	0.2796	rs11876710
RNH1	11	0.590387	-0.0394687	-	-	-	0.1597	rs1044707
TRIM44	11	0.588583	-0.021094	Y	-	-	0.02989	rs10836443
ATP1A1	1	0.588196	-0.115853	Y	-	-	0.04908	rs2878575
EEF2	19	0.58579	-0.0759261	Y	-	-	0.5648	rs12975326
CNOT2	12	0.583403	-0.0672376	Y	-	-	0.02361	rs7312892
ALDOC	17	0.576264	-0.143029	Y	-	-	0.1298	rs618791
ZNF428	19	0.569727	-0.0951997	-	-	-	0.03288	rs2240633
KHSRP	19	0.567444	-0.0808351	Y	-	-	0.4557	rs10419890
XPNPEP1	10	0.567022	-0.154574	Y	-	-	0.1644	rs10787217
SPECC1L	22	0.560786	-0.159064	-	-	-	-	-
PSMB2	1	0.537923	-0.113034	Y	-	-	0.0343	rs676614
NCALD	8	0.535527	-0.152381	Y	-	-	0.01971	rs11994917
TOMM34	20	0.528217	-0.0741193	-	-	-	0.02517	rs927000
SIGIRR	11	0.527793	-0.142865	Y	8.077	10.18	0.6964	rs1134578
CCDC92	12	0.522561	-0.0868303	-	-	-	0.1694	rs11057408
LBH	2	0.521201	-0.176481	Y	-	-	0.001063	rs17321999
HCST	19	0.517192	-0.177808	Y	-	-	0.08632	rs8113704
DHRS1	14	0.510459	-0.0624678	Y	6.845	9.16	0.4756	rs4568
CCL5	17	0.510129	-0.283801	Y	-	-	0.1952	rs16971600
LHPP	10	0.508082	-0.0847247	Y	-	-	0.0006948	rs17695753
COMT	22	0.50532	-0.118458	Y	-	-	0.07128	rs4646316
EOMES	3	0.500953	-0.24146	-	-	-	0.05692	rs13325972
CD247	1	0.49097	-0.139288	-	-	-	0.007187	rs1214611
C14orf173	14	0.490521	-0.0382051	-	-	-	-	-
ACOT7	1	0.488415	-0.14526	-	-	-	0.07476	rs11801103
GCN1L1	12	0.487559	-0.120344	Y	-	-	0.1626	rs6490287
FCGBP	19	0.484262	-0.187904	Y	-	-	0.08722	rs7252127
NFS1	20	0.470236	-0.341166	Y	-	-	0.08399	rs6060540
DAGLB	7	0.462023	-0.1042	-	-	-	0.06378	rs836559
MLL	11	0.454412	-0.111201	-	-	-	0.03274	rs3741324
ARAF	X	0.452407	-0.0641072	-	-	-	-	-
LFNG	7	0.445044	-0.108887	-	-	-	0.1368	rs11770785
MXD4	4	0.444636	-0.0947973	Y	-	-	0.1306	rs28468452
BCL11B	14	0.416863	-0.0860036	Y	-	-	0.04438	rs1257427
IMP3	15	0.406809	-0.0781035	-	-	-	0.6195	rs7166281
ARRDC5	19	0.403258	-0.0961317	-	-	-	0.0643	rs4807665
IL10RA	11	0.398422	-0.104944	-	-	-	0.04293	rs4936414
SARS	1	0.391163	-0.0492676	Y	-	-	0.1051	rs11102957
ID2	2	0.390442	-0.0512737	Y	-	-	0.07391	rs2306067
2006-09-01	X	0.382916	-0.143428	Y	7.015	9.5	-	-
BTBD11	12	0.379869	-0.0799762	-	-	-	0.01049	rs11610257
PRKCQ	10	0.379238	-0.0947659	Y	-	-	0.006802	rs591441
CD248	11	0.370085	-0.104301	-	-	-	0.3305	rs4390351
GZMH	14	0.367203	-0.510029	-	-	-	0.0987	rs17257083
PRKCH	14	0.360162	-0.16369	Y	-	-	0.0007504	rs4902064
ANXA2	15	0.357214	-0.109019	Y	-	-	0.02303	rs17191351
NONO	X	0.354833	-0.123721	Y	-	-	-	-
C1orf162	1	0.346276	-0.0566636	-	-	-	0.03796	rs11102286
CCND3	6	0.342134	-0.048615	Y	-	-	0.05813	rs11970772
LPXN	11	0.333874	-0.0951751	Y	-	-	0.007564	rs2509920
FER1L3	10	0.322269	-0.125656	Y	-	-	-	-
DBNL	7	0.314664	-0.097875	-	-	-	0.1628	rs4582459
SLC20A1	2	0.289742	0.00312402	Y	-	-	0.3709	rs10758
SLC2A6	9	0.281416	-0.0973483	Y	6.086	8.3	0.04204	rs3124765
RPA1	17	0.255144	-0.213341	Y	-	-	0.005024	rs7208736
DNAJC8	1	0.204382	0.124373	Y	-	-	0.00565	rs6686978
DHX58	17	0.177712	-0.0941114	-	17.732	22.83	0.1047	rs2074159
TMEM147	19	0.175815	-0.0214737	-	-	-	0.02006	rs7599
AURKAIP1	1	0.154363	0.0884463	-	-	-	0.7694	rs2649589
PCBP1	2	0.148175	-0.0879615	Y	-	-	0.8789	rs6546568
MAFB	20	0.139652	-0.198527	Y	-	-	0.3242	rs742745
SPEN	1	0.130931	-0.136466	-	-	-	0.1309	rs7552077
RPL18A	19	0.114151	-0.0679417	Y	-	-	0.1576	rs6512230
NSFL1C	20	0.0854331	-0.00714336	Y	-	-	0.08756	rs4352285
PTAFR	1	0.0768294	-0.142295	Y	-	-	0.3285	rs12088946
KBTBD2	7	0.0543018	0.0681921	Y	-	-	0.01769	rs6462432
GPR177	1	0.0465155	-0.0542555	-	-	-	0.07695	rs17130458
PICALM	11	0.0448486	0.0627365	Y	-	-	0.1489	rs17148629
FBXL5	4	0.0443577	0.424118	Y	11.024	12.69	0.2747	rs10939630
EEF1B2	2	0.0344808	0.349163	Y	-	-	0.7165	rs4147713
GIMAP2	7	0.0286883	0.348237	-	-	-	0.1017	rs17173566
