# Supplementary material for: A Gene Co-Expression Network in Whole Blood of Schizophrenia Patients Is Independent of Antipsychotic-Use and Enriched for Brain-Expressed Genes
Source: PLoS One. 2012 Jun 27;7(6):e39498. doi: 10.1371/journal.pone.0039498 (PMC3384650; doi:10.1371/journal.pone.0039498)
Supplement: Table S3 — Ingenuity results for Tan module. Ingenuity pathway results for genes in the Tan module. (XLS) [file pone.0039498.s004.xls]

## Sheet: Table1_Ingenuity_Tanmodule
© 2000-2010 Ingenuity Systems, Inc. All rights reserved.
Category	Function	Function Annotation	p-value	Molecules	# Molecules
Amino Acid Metabolism	exposure	exposure of L-lysine	0.00753	ANXA2	1
Amino Acid Metabolism	inactivation	inactivation of L-glutamic acid	0.00753	CCDC92 (includes EG:80212)	1
Amino Acid Metabolism	utilization	utilization of L-glutamic acid	0.00753	CCDC92 (includes EG:80212)	1
Amino Acid Metabolism	metabolism	metabolism of L-dopa	0.00753	COMT	1
Amino Acid Metabolism	release	release of homocysteine	0.00753	COMT	1
Amino Acid Metabolism	synthesis	synthesis of homocysteine	0.00753	COMT	1
Amino Acid Metabolism	metabolism	metabolism of amino acids	0.0125	BCKDHA, CCDC92 (includes EG:80212), COMT, NFS1	4
Amino Acid Metabolism	degradation	degradation of L-dopa	0.015	COMT	1
Antigen Presentation	polarization	polarization of macrophages	0.0298	CCL5	1
Antigen Presentation	chemotaxis	chemotaxis of monocyte-derived dendritic cells	0.0371	CCL5	1
Antigen Presentation	quantity	quantity of Langerhans cells	0.0371	ID2	1
Antimicrobial Response	inhibition	inhibition of Retroviridae	0.00554	CCL5, SMARCA4	2
Antimicrobial Response	repression	repression of mouse mammary tumor virus	0.015	SMARCA4	1
Antimicrobial Response	antiviral response	antiviral response of organism	0.017	CCL5, DHX58, HNRNPUL1	3
Antimicrobial Response	suppression	suppression of virus	0.0224	CCL5	1
Cancer	transformation	transformation of organ	0.000168	CDC37, ID2	2
Cancer	lung adenocarcinoma	lung adenocarcinoma	0.0037	ALDOC, CCND3, ENO1, MAGED1	4
Cancer	tumorigenesis	tumorigenesis	0.00451	ACOT7, ALDOC, ANXA2, ARAF, ASPSCR1, ATP1A1, CCL5, CCND3, CD247, CD248, CDC37, CNDP2, COMT, CSNK2B, DDX24, ENO1, FCGBP, GEMIN4, GLG1, GPR177, HSP90AB1, ID2, MAFB, MAGED1, MLL, PI4KA, PICALM, PRKCH, PRKCQ, PTAFR, RPA1, SIGIRR, STIP1, TOMM34, TUBB, XRCC6	36
Cancer	adenocarcinoma	adenocarcinoma	0.00467	ALDOC, ANXA2, CCND3, ENO1, GLG1, HSP90AB1, MAGED1	7
Cancer	cancer	cancer	0.00483	ACOT7, ALDOC, ANXA2, ARAF, ASPSCR1, ATP1A1, CCL5, CCND3, CD247, CD248, CNDP2, COMT, CSNK2B, DDX24, ENO1, FCGBP, GEMIN4, GLG1, GPR177, HSP90AB1, ID2, MAFB, MAGED1, MLL, PI4KA, PICALM, PRKCH, PRKCQ, PTAFR, RPA1, STIP1, TOMM34, TUBB	33
Cancer	neoplasia	neoplasia	0.00495	ACOT7, ALDOC, ANXA2, ARAF, ASPSCR1, ATP1A1, CCL5, CCND3, CD247, CD248, CNDP2, COMT, CSNK2B, DDX24, ENO1, FCGBP, GEMIN4, GLG1, GPR177, HSP90AB1, ID2, MAFB, MAGED1, MLL, PI4KA, PICALM, PRKCH, PRKCQ, PTAFR, RPA1, SIGIRR, STIP1, TOMM34, TUBB	34
Cancer	colon carcinoma	colon carcinoma	0.00686	ACOT7, GEMIN4, STIP1, TUBB	4
Cancer	dysplasia	dysplasia of tumor	0.00753	ID2	1
Cancer	metaplasia	metaplasia of tumor	0.00753	ID2	1
Cancer	transformation	transformation of intestine	0.00753	ID2	1
Cancer	epidermal hyperplasia	epidermal hyperplasia of organism	0.00753	PRKCH	1
Cancer	lung carcinoma	lung carcinoma	0.0077	ALDOC, CCND3, ENO1, HSP90AB1, MAFB, MAGED1	6
Cancer	leukemia	leukemia of mice	0.00863	MLL, PICALM, PRKCQ	3
Cancer	transformation	transformation of salivary gland	0.015	CDC37	1
Cancer	transformation	transformation of testis	0.015	CDC37	1
Cancer	malignancy	malignancy of astrocytoma	0.015	ID2	1
Cancer	transformation	transformation	0.0155	ARAF, BCKDHA, CCND3, CD7, CDC37, ID2, MLL, MXD4, TAF15	9
Cancer	hyperplasia	hyperplasia of epithelial cells	0.0187	CCND3, CDC37	2
Cancer	hyperplasia	hyperplasia of basal cells	0.0224	CCND3	1
Cancer	transformation	transformation of mammary gland	0.0224	CDC37	1
Cancer	neoplasia	neoplasia of leukemia cell lines	0.0298	MLL	1
Cancer	transformation	transformation of myeloid progenitor cells	0.0298	MLL	1
Cancer	tumorigenesis	tumorigenesis of thymic lymphoma	0.0298	XRCC6	1
Cancer	cholangiocarcinoma	cholangiocarcinoma	0.03	ANXA2, HSP90AB1	2
Cancer	transformation	transformation of cells	0.0343	ARAF, BCKDHA, CCND3, CD7, ID2, MLL, MXD4, TAF15	8
Cancer	transformation	transformation of eukaryotic cells	0.0369	ARAF, BCKDHA, CCND3, CD7, ID2, MLL, TAF15	7
Cancer	neoplasia	neoplasia of colon	0.0371	SIGIRR	1
Cancer	transformation	transformation of fibroblast cell lines	0.0406	ARAF, BCKDHA, CCND3, CD7, TAF15	5
Cancer	transformation	transformation of normal cells	0.0448	BCKDHA, CCND3, ID2, MLL	4
Cancer	colorectal cancer	colorectal cancer	0.0451	ACOT7, CD248, GEMIN4, GPR177, HSP90AB1, ID2, MAFB, STIP1, TOMM34, TUBB	10
Carbohydrate Metabolism	catabolism	catabolism of glucosamine	0.00753	GNPDA1 (includes EG:10007)	1
Carbohydrate Metabolism	degradation	degradation of platelet activating factor	0.015	PTAFR	1
Carbohydrate Metabolism	conversion	conversion of phosphatidylinositol 4-phosphate	0.0224	PI4KA	1
Carbohydrate Metabolism	phosphorylation	phosphorylation of phosphatidylinositol 4-phosphate	0.0298	PI4KA	1
Carbohydrate Metabolism	hydrolysis	hydrolysis of phosphoinositide	0.0364	CCL5, PTAFR	2
Carbohydrate Metabolism	binding	binding of phosphatidylserine	0.0371	ANXA2	1
Cardiovascular System Development and Function	contraction	contraction of heart	0.0331	ATP1A1, PTAFR	2
Cell Cycle	G1 phase	G1 phase of keratinocytes	0.000554	ID2, PRKCH	2
Cell Cycle	cell division process	arrest in cell division process of normal cells	0.00236	CD247, ID2, PRKCH, SMARCA4, XRCC6	5
Cell Cycle	cell division process	arrest in cell division process	0.00283	CCND3, CD247, ID2, MAGED1, MLL, PPM1G, PRKCH, PRKCQ, RPA1, SMARCA4, XRCC6	11
Cell Cycle	cell division process	cell division process	0.00328	ARAF, CCND3, CD247, CKAP5, CSNK2B, ID2, LFNG, MAGED1, MLL, MLLT6, MXD4, PPM1G, PRKCH, PRKCQ, PTAFR, RPA1, SEPT6, SMARCA4, TUBB, XRCC6	20
Cell Cycle	interphase	exit from interphase of cell lines	0.00353	CSNK2B, MXD4	2
Cell Cycle	cell division process	arrest in cell division process of eukaryotic cells	0.00397	CCND3, CD247, ID2, MAGED1, MLL, PRKCH, RPA1, SMARCA4, XRCC6	9
Cell Cycle	assembly	assembly of mitotic spindle	0.00482	CKAP5, TUBB	2
Cell Cycle	G2 phase	G2 phase of cervical cancer cell lines	0.00554	CCND3, RPA1	2
Cell Cycle	cell cycle progression	arrest in cell cycle progression	0.00555	ID2, MAGED1, MLL, PPM1G, PRKCQ, SMARCA4, XRCC6	7
Cell Cycle	cell cycle progression	arrest in cell cycle progression of enterocytes	0.00753	ID2	1
Cell Cycle	replication	replication of epidermal cells	0.00753	PTAFR	1
Cell Cycle	G2/M phase	arrest in G2/M phase of cervical cancer cell lines	0.00753	RPA1	1
Cell Cycle	cell cycle progression	arrest in cell cycle progression of eukaryotic cells	0.00902	ID2, MAGED1, MLL, SMARCA4, XRCC6	5
Cell Cycle	cell cycle progression	arrest in cell cycle progression of normal cells	0.00906	ID2, SMARCA4, XRCC6	3
Cell Cycle	cell cycle progression	cell cycle progression of cell lines	0.0114	CCND3, ID2, MAGED1, MLL, RPA1, SMARCA4	6
Cell Cycle	cell cycle progression	cell cycle progression of cervical cancer cell lines	0.0118	RPA1, SMARCA4	2
Cell Cycle	G1 phase	G1 phase of normal cells	0.014	CD247, ID2, PRKCH	3
Cell Cycle	G1 phase	arrest in G1 phase of endometrial adenocarcinoma cells	0.015	CCND3	1
Cell Cycle	G1/S phase transition	G1/S phase transition of melanoma cell lines	0.015	CCND3	1
Cell Cycle	G2 phase	delay in G2 phase of cervical cancer cell lines	0.015	CCND3	1
Cell Cycle	cell cycle progression	termination of cell cycle progression of fibroblasts	0.015	ID2	1
Cell Cycle	G1 phase	arrest in G1 phase of keratinocytes	0.015	PRKCH	1
Cell Cycle	cell division process	arrest in cell division process of lymphoma cell lines	0.0151	CCND3, MLL	2
Cell Cycle	replication	replication of cells	0.0151	CCND3, PTAFR	2
Cell Cycle	cell cycle progression	cell cycle progression of eukaryotic cells	0.0175	CCND3, ID2, MAGED1, MLL, RPA1, SMARCA4, XRCC6	7
Cell Cycle	interphase	interphase of eukaryotic cells	0.0216	ARAF, CCND3, CD247, CSNK2B, ID2, MXD4, PRKCH, RPA1	8
Cell Cycle	G1 phase	exit from G1 phase of fibroblast cell lines	0.0224	CSNK2B	1
Cell Cycle	G1/S phase transition	G1/S phase transition of keratinocytes	0.0224	ID2	1
Cell Cycle	G1/S phase transition	G1/S phase transition of lung cell lines	0.0298	CCND3	1
Cell Cycle	cell stage	cell stage	0.0312	ARAF, CCND3, CD247, CKAP5, CSNK2B, ID2, LFNG, MXD4, PRKCH, RPA1, SEPT6, SMARCA4, TUBB	13
Cell Cycle	cell stage	re-entry into cell stage	0.0315	CCND3, ID2	2
Cell Cycle	cell cycle progression	cell cycle progression	0.0329	CCND3, CKAP5, ID2, MAGED1, MLL, MLLT6, PPM1G, PRKCQ, RPA1, SMARCA4, TUBB, XRCC6	12
Cell Cycle	cell cycle progression	cell cycle progression of fibroblasts	0.0348	ID2, XRCC6	2
Cell Cycle	interphase	interphase of fibroblast cell lines	0.0349	ARAF, CCND3, CSNK2B	3
Cell Cycle	cell division process	cell division process of eukaryotic cells	0.0357	ARAF, CCND3, CD247, CSNK2B, ID2, MAGED1, MLL, MXD4, PRKCH, RPA1, SMARCA4, XRCC6	12
Cell Cycle	cell cycle progression	arrest in cell cycle progression of carcinoma cell lines	0.0371	SMARCA4	1
Cell Cycle	G1 phase	arrest in G1 phase of normal cells	0.0381	CD247, PRKCH	2
Cell Cycle	cell division process	arrest in cell division process of cervical cancer cell lines	0.0381	RPA1, SMARCA4	2
Cell Cycle	cell division process	arrest in cell division process of fibroblasts	0.0398	CD247, XRCC6	2
Cell Cycle	cell division process	cell division process of fibroblasts	0.0428	CD247, ID2, XRCC6	3
Cell Cycle	S phase	S phase of bone cell lines	0.0444	CCND3	1
Cell Cycle	S phase	entry into S phase of smooth muscle cells	0.0444	ID2	1
Cell Cycle	S phase	re-entry into S phase of fibroblasts	0.0444	ID2	1
Cell Cycle	S phase	exit from S phase of colon cancer cell lines	0.0444	MXD4	1
Cell Cycle	cell cycle progression	arrest in cell cycle progression of lung cancer cell lines	0.0444	SMARCA4	1
Cell Cycle	G1 phase	G1 phase of eukaryotic cells	0.0454	CCND3, CD247, CSNK2B, ID2, PRKCH	5
Cell Cycle	S phase	S phase of eukaryotic cells	0.0471	ARAF, CCND3, ID2, MXD4	4
Cell Cycle	cell division process	cell division process of fibroblast cell lines	0.0487	ARAF, CCND3, CSNK2B, ID2	4
Cell Death	apoptosis	apoptosis of embryoblast cells	0.00753	PRPF19	1
Cell Death	cell death	cell death	0.00787	AARS, ALDOC, ATP1A1, BCL11B, CCL5, CCND3, CD7, CD247, CDC37, CTNNBL1, EMP3, ENO1, EOMES, GZMH, HSP90AB1, ID2, LAT, MAFB, MAGED1, MLL, PLEKHF1, PRKCH, PRKCQ, PRPF19, PTAFR, RPA1, SDHA, SIGIRR, STIP1, XRCC6, YARS	31
Cell Death	apoptosis	apoptosis of tubular cells	0.00884	ATP1A1, MAFB	2
Cell Death	survival	survival of cervical cancer cell lines	0.00946	AURKAIP1, PPM1G, PRKCQ, PRPF19, RPA1	5
Cell Death	cell death	cell death of eukaryotic cells	0.0115	AARS, ATP1A1, CCL5, CCND3, CD7, CD247, CDC37, EMP3, ENO1, EOMES, GZMH, HSP90AB1, ID2, LAT, MAFB, MAGED1, MLL, PLEKHF1, PRKCH, PRKCQ, PRPF19, PTAFR, RPA1, SDHA, XRCC6, YARS	26
Cell Death	apoptosis	apoptosis of cervical cancer cell lines	0.0141	CCND3, PRPF19, PTAFR, RPA1, XRCC6	5
Cell Death	antibody-dependent cell-mediated cytotoxic reaction	antibody-dependent cell-mediated cytotoxic reaction of leukocyte cell lines	0.015	CD247	1
Cell Death	cell death	cell death of memory T lymphocytes	0.0224	EOMES	1
Cell Death	apoptosis	apoptosis of myotube	0.0224	ID2	1
Cell Death	apoptosis	apoptosis of tumor-infiltrating lymphocytes	0.0298	CCL5	1
Cell Death	necrosis	necrosis of epithelial cells	0.0298	CDC37	1
Cell Death	cell viability	cell viability of brain cancer cell lines	0.0298	EEF2	1
Cell Death	apoptosis	apoptosis of plasmacytoid dendritic cells	0.0298	HSP90AB1	1
Cell Death	self-renewal	self-renewal of myeloid progenitor cells	0.0298	MLL	1
Cell Death	cell death	cell death of normal cells	0.0313	AARS, ATP1A1, CCL5, CD7, CD247, CDC37, EOMES, HSP90AB1, ID2, LAT, MAFB, MAGED1, PRPF19, PTAFR, SDHA, XRCC6	16
Cell Death	apoptosis	apoptosis of proximal tubule cells	0.0371	ATP1A1	1
Cell Death	cell death	cell death of cell lines	0.0386	CCL5, CCND3, CD7, EMP3, ENO1, GZMH, HSP90AB1, ID2, MAGED1, MLL, PLEKHF1, PRKCH, PRKCQ, PRPF19, PTAFR, RPA1, XRCC6, YARS	18
Cell Death	survival	survival of cells	0.0421	AURKAIP1, CCL5, ID2, MAGED1, PPM1G, PRKCH, PRKCQ, PRPF19, PTAFR, RPA1, SMARCA4, TUBB	12
Cell Death	survival	survival of lung cell lines	0.0444	RPA1	1
Cell Morphology	repair	repair of tumor cell lines	0.0063	RPA1, XRCC6	2
Cell Morphology	budding	budding of multivesicular bodies	0.00753	ANXA2	1
Cell Morphology	cell flattening	cell flattening of keratinocytes	0.00753	PRKCH	1
Cell Morphology	cell flattening	cell flattening of breast cancer cell lines	0.00753	SMARCA4	1
Cell Morphology	cell flattening	cell flattening of prostate cancer cell lines	0.00753	SMARCA4	1
Cell Morphology	morphology	morphology of recycling endosomes	0.015	ANXA2	1
Cell Morphology	polarization	polarization of embryonic cell lines	0.015	CCL5	1
Cell Morphology	polarization	polarization of epithelial cell lines	0.015	CCL5	1
Cell Morphology	polarization	polarization of kidney cell lines	0.015	CCL5	1
Cell Morphology	homologous recombination repair	homologous recombination repair of pancreatic cancer cell lines	0.015	RPA1	1
Cell Morphology	cell flattening	cell flattening of carcinoma cell lines	0.015	SMARCA4	1
Cell Morphology	cell flattening	cell flattening of eukaryotic cells	0.0175	PRKCH, SMARCA4	2
Cell Morphology	cell spreading	cell spreading of T lymphocytes	0.0224	CD247	1
Cell Morphology	size	size of keratinocytes	0.0224	PRKCH	1
Cell Morphology	permeability	permeability of intestinal cells	0.0224	SIGIRR	1
Cell Morphology	polarization	polarization of macrophages	0.0298	CCL5	1
Cell Morphology	length	length of microtubules	0.0371	CKAP5	1
Cell Signaling	mobilization	mobilization of Ca2+	0.00492	CCL5, CD247, LAT, PRKCQ, PTAFR	5
Cell Signaling	assembly	assembly of protein-protein complex	0.0102	LPXN, MLL, NFS1, PICALM	4
Cell Signaling	resorption	resorption of Ca2+	0.015	PTAFR	1
Cell Signaling	resorption	resorption of calcium	0.015	PTAFR	1
Cell Signaling	accumulation	accumulation of calcium	0.0151	LAT, PTAFR	2
Cell Signaling	I-kappaB kinase/NF-kappaB cascade	I-kappaB kinase/NF-kappaB cascade	0.0481	CARD11, CSNK2B, SLC20A1	3
Cell-mediated Immune Response	development	T cell development	0.000182	BCL11B, CARD11, CCL5, CD247, EOMES, ID2, IL10RA, LAT, LFNG, PICALM, PRKCQ, SMARCA4, XRCC6	13
Cell-mediated Immune Response	generation	generation of memory T lymphocytes	0.00153	IL10RA, PRKCQ	2
Cell-mediated Immune Response	VDJ recombination	VDJ recombination	0.00243	BCL11B, XRCC6	2
Cell-mediated Immune Response	chemoattraction	chemoattraction of memory T lymphocytes	0.00753	CCL5	1
Cell-mediated Immune Response	differentiation	delay in differentiation of Th1 cells	0.00753	PRKCQ	1
Cell-mediated Immune Response	generation	generation of T lymphocytes	0.0078	IL10RA, LFNG, PRKCQ	3
Cell-mediated Immune Response	migration	migration of effector T lymphocytes	0.015	CCL5	1
Cell-mediated Immune Response	cell spreading	cell spreading of T lymphocytes	0.0224	CD247	1
Cell-mediated Immune Response	cell death	cell death of memory T lymphocytes	0.0224	EOMES	1
Cell-mediated Immune Response	development	development of cytotoxic T cells	0.0224	EOMES	1
Cell-mediated Immune Response	transmigration	transmigration of Th1 cells	0.0298	CCL5	1
Cell-mediated Immune Response	generation	generation of thymocytes	0.0298	LFNG	1
Cell-mediated Immune Response	differentiation	differentiation of T lymphocytes	0.04	CARD11, ID2, PICALM, PRKCQ, SMARCA4	5
Cell-mediated Immune Response	chemotaxis	chemotaxis of Th1 cells	0.0444	CCL5	1
Cell-mediated Immune Response	generation	generation of Th2 cells	0.0444	PRKCQ	1
Cell-mediated Immune Response	differentiation	differentiation of Th1 cells	0.0469	PRKCQ, SMARCA4	2
Cell-To-Cell Signaling and Interaction	activation	activation of T lymphocytes	0.00295	CARD11, CCL5, CD7, CD247, DDOST, LAT, PRKCQ	7
Cell-To-Cell Signaling and Interaction	chemoattraction	chemoattraction of mast cells	0.00753	CCL5	1
Cell-To-Cell Signaling and Interaction	chemoattraction	chemoattraction of memory T lymphocytes	0.00753	CCL5	1
Cell-To-Cell Signaling and Interaction	function	function of motor endplates	0.00753	CSNK2B	1
Cell-To-Cell Signaling and Interaction	response	response of peripheral T lymphocyte	0.00753	IL10RA	1
Cell-To-Cell Signaling and Interaction	penetration	penetration of monocytes	0.015	ANXA2	1
Cell-To-Cell Signaling and Interaction	binding	binding of memory T lymphocytes	0.015	CCL5	1
Cell-To-Cell Signaling and Interaction	development	development of motor endplates	0.015	CSNK2B	1
Cell-To-Cell Signaling and Interaction	chemoattraction	chemoattraction of eosinophils	0.0224	CCL5	1
Cell-To-Cell Signaling and Interaction	binding	binding of cervical cancer cell lines	0.0224	CD248	1
Cell-To-Cell Signaling and Interaction	recruitment	recruitment of mast cells	0.0298	CCL5	1
Cell-To-Cell Signaling and Interaction	contact growth inhibition	contact growth inhibition of leukemia cell lines	0.0298	CCND3	1
Cell-To-Cell Signaling and Interaction	binding	binding of thymocytes	0.0298	LFNG	1
Cell-To-Cell Signaling and Interaction	stimulation	stimulation of cell lines	0.0364	CCL5, CCND3	2
Cell-To-Cell Signaling and Interaction	activation	activation of leukocytes	0.0368	ANXA2, CARD11, CCL5, CD7, CD247, DDOST, LAT, PRKCQ	8
Cell-To-Cell Signaling and Interaction	phagocytosis	phagocytosis of fibroblast cell lines	0.0371	LAT	1
Cell-To-Cell Signaling and Interaction	phagocytosis	phagocytosis of kidney cell lines	0.0371	LAT	1
Cell-To-Cell Signaling and Interaction	attraction	attraction of effector lymphocytes	0.0444	CCL5	1
Cell-To-Cell Signaling and Interaction	binding	binding of Th1 cells	0.0444	CCL5	1
Cell-To-Cell Signaling and Interaction	chemoattraction	chemoattraction of monocytes	0.0444	CCL5	1
Cell-To-Cell Signaling and Interaction	stimulation	stimulation of hepatocytes	0.0444	CCL5	1
Cell-To-Cell Signaling and Interaction	stimulation	stimulation of hepatoma cell lines	0.0444	CCL5	1
Cell-To-Cell Signaling and Interaction	hyperactivation	hyperactivation of T lymphocytes	0.0444	LAT	1
Cellular Assembly and Organization	formation	formation of lipid bodies	0.00296	CCL5, PTAFR	2
Cellular Assembly and Organization	disruption	disruption of nucleosomes	0.00296	MLL, SMARCA4	2
Cellular Assembly and Organization	assembly	assembly of mitotic spindle	0.00482	CKAP5, TUBB	2
Cellular Assembly and Organization	budding	budding of multivesicular bodies	0.00753	ANXA2	1
Cellular Assembly and Organization	function	function of motor endplates	0.00753	CSNK2B	1
Cellular Assembly and Organization	assembly	assembly of clathrin-coated pits	0.00753	PICALM	1
Cellular Assembly and Organization	fusion	fusion of liposome	0.015	ANXA2	1
Cellular Assembly and Organization	morphology	morphology of recycling endosomes	0.015	ANXA2	1
Cellular Assembly and Organization	redistribution	redistribution of actin filaments	0.015	CD7	1
Cellular Assembly and Organization	development	development of motor endplates	0.015	CSNK2B	1
Cellular Assembly and Organization	assembly	assembly of endoplasmic reticulum	0.015	NSFL1C	1
Cellular Assembly and Organization	fusion	fusion of Golgi membranes	0.015	NSFL1C	1
Cellular Assembly and Organization	binding	binding of nucleus	0.015	SMARCA4	1
Cellular Assembly and Organization	formation	formation of actin bundles	0.0175	DBNL, SMARCA4	2
Cellular Assembly and Organization	aggregation	aggregation of cellular membrane	0.0224	ANXA2	1
Cellular Assembly and Organization	biogenesis	biogenesis of multivesicular bodies	0.0224	ANXA2	1
Cellular Assembly and Organization	organization	organization of spindle fibers	0.0224	CKAP5	1
Cellular Assembly and Organization	binding	binding of cellular membrane	0.0285	CCL5, PRKCQ	2
Cellular Assembly and Organization	rearrangement	rearrangement of microtubule organizing centers	0.0298	CD247	1
Cellular Assembly and Organization	density	density of microtubules	0.0444	CKAP5	1
Cellular Assembly and Organization	assembly	assembly of Golgi apparatus	0.0444	NSFL1C	1
Cellular Assembly and Organization	assembly	assembly of artificial clathrin cages	0.0444	PICALM	1
Cellular Assembly and Organization	reorganization	reorganization of chromatin	0.0444	SMARCA4	1
Cellular Compromise	disruption	disruption of nucleosomes	0.00296	MLL, SMARCA4	2
Cellular Compromise	fragmentation	fragmentation of microtubules	0.00753	TUBB	1
Cellular Compromise	fragmentation	fragmentation of centrosome	0.015	CKAP5	1
Cellular Compromise	depletion	depletion of memory T lymphocytes	0.0224	EOMES	1
Cellular Compromise	depletion	depletion of natural killer cells	0.0298	EOMES	1
Cellular Development	development	development of leukocytes	4.24e-05	BCL11B, CARD11, CCL5, CCND3, CD247, EOMES, ID2, IL10RA, LAT, LFNG, MAFB, PICALM, PRKCQ, SMARCA4, XRCC6	15
Cellular Development	development	development of lymphocytes	0.000115	BCL11B, CARD11, CCL5, CCND3, CD247, EOMES, ID2, IL10RA, LAT, LFNG, PICALM, PRKCQ, SMARCA4, XRCC6	14
Cellular Development	development	T cell development	0.000182	BCL11B, CARD11, CCL5, CD247, EOMES, ID2, IL10RA, LAT, LFNG, PICALM, PRKCQ, SMARCA4, XRCC6	13
Cellular Development	developmental process	developmental process of leukocytes	0.000354	BCL11B, CARD11, CCL5, CCND3, CD247, EOMES, ID2, IL10RA, LAT, LFNG, MAFB, MLL, PICALM, PRKCQ, SMARCA4, XRCC6	16
Cellular Development	generation	generation of memory T lymphocytes	0.00153	IL10RA, PRKCQ	2
Cellular Development	VDJ recombination	VDJ recombination	0.00243	BCL11B, XRCC6	2
Cellular Development	growth	arrest in growth of carcinoma cell lines	0.00296	CCND3, SMARCA4	2
Cellular Development	development	development of corticospinal neurons	0.00753	BCL11B	1
Cellular Development	differentiation	differentiation of enterocytes	0.00753	ID2	1
Cellular Development	lymphopoiesis	lymphopoiesis of myeloid progenitor cells	0.00753	LFNG	1
Cellular Development	cell flattening	cell flattening of keratinocytes	0.00753	PRKCH	1
Cellular Development	differentiation	delay in differentiation of Th1 cells	0.00753	PRKCQ	1
Cellular Development	cell flattening	cell flattening of breast cancer cell lines	0.00753	SMARCA4	1
Cellular Development	cell flattening	cell flattening of prostate cancer cell lines	0.00753	SMARCA4	1
Cellular Development	generation	generation of T lymphocytes	0.0078	IL10RA, LFNG, PRKCQ	3
Cellular Development	developmental process	developmental process of thymocytes	0.0084	CD247, LAT, PICALM, XRCC6	4
Cellular Development	growth	growth of keratinocytes	0.0139	ID2, PRKCH	2
Cellular Development	development	development of lymphoid tissue-inducing cells	0.015	ID2	1
Cellular Development	differentiation	differentiation of skin cell lines	0.015	ID2	1
Cellular Development	cell flattening	cell flattening of carcinoma cell lines	0.015	SMARCA4	1
Cellular Development	development	development of cells	0.0156	BCL11B, CARD11, CCL5, CCND3, CD247, EOMES, ID2, IL10RA, LAT, LFNG, MAFB, MLL, PICALM, PRKCH, PRKCQ, RPA1, SMARCA4, XRCC6	18
Cellular Development	maturation	maturation of blood cells	0.0156	CCL5, CCND3, CD247, LAT, MLL	5
Cellular Development	cell flattening	cell flattening of eukaryotic cells	0.0175	PRKCH, SMARCA4	2
Cellular Development	growth	growth of epithelial cells	0.0177	CCND3, ID2, PRKCH	3
Cellular Development	growth	growth of bronchial epithelial cells	0.0224	CCND3	1
Cellular Development	cell spreading	cell spreading of T lymphocytes	0.0224	CD247	1
Cellular Development	cell death	cell death of memory T lymphocytes	0.0224	EOMES	1
Cellular Development	development	development of cytotoxic T cells	0.0224	EOMES	1
Cellular Development	expansion	expansion of PBMC cells	0.0224	IL10RA	1
Cellular Development	development	development of B cell lymphoma cells	0.0224	LFNG	1
Cellular Development	differentiation	differentiation of podocytes	0.0224	MAFB	1
Cellular Development	immortalization	immortalization of myeloid progenitor cells	0.0224	MLL	1
Cellular Development	maturation	maturation of bone marrow cells	0.027	CCND3, MLL	2
Cellular Development	developmental process	developmental process of keratinocytes	0.0279	ID2, PRKCH, SMARCA4	3
Cellular Development	growth	arrest in growth of thyroid tumor cell lines	0.0298	CCND3	1
Cellular Development	development	development of common lymphoid progenitor cells	0.0298	LFNG	1
Cellular Development	generation	generation of thymocytes	0.0298	LFNG	1
Cellular Development	self-renewal	self-renewal of myeloid progenitor cells	0.0298	MLL	1
Cellular Development	growth	growth of smooth muscle cells	0.0348	AKR1B1, ID2	2
Cellular Development	maturation	maturation of cells	0.0371	CCL5, CCND3, CD247, LAT, LFNG, MLL	6
Cellular Development	growth	growth of mammary epithelial cells	0.0371	ID2	1
Cellular Development	developmental process	developmental process of macrophages	0.0387	ID2, MAFB, MLL	3
Cellular Development	differentiation	differentiation of T lymphocytes	0.04	CARD11, ID2, PICALM, PRKCQ, SMARCA4	5
Cellular Development	maturation	maturation of leukocytes	0.0403	CCL5, CD247, LAT, MLL	4
Cellular Development	differentiation	differentiation of lymphocytes	0.0405	CARD11, ID2, LAT, PICALM, PRKCQ, SMARCA4	6
Cellular Development	growth	growth of endocrine cell lines	0.0444	CCND3	1
Cellular Development	generation	generation of Th2 cells	0.0444	PRKCQ	1
Cellular Development	maturation	maturation of T lymphocytes	0.0451	CD247, LAT	2
Cellular Development	differentiation	differentiation of Th1 cells	0.0469	PRKCQ, SMARCA4	2
Cellular Development	differentiation	differentiation of B lymphocytes	0.0481	CARD11, ID2, LAT	3
Cellular Development	developmental process	developmental process of antigen presenting cells	0.0495	CCL5, ID2, MAFB, MLL	4
Cellular Function and Maintenance	development	T cell development	0.000182	BCL11B, CARD11, CCL5, CD247, EOMES, ID2, IL10RA, LAT, LFNG, PICALM, PRKCQ, SMARCA4, XRCC6	13
Cellular Function and Maintenance	generation	generation of memory T lymphocytes	0.00153	IL10RA, PRKCQ	2
Cellular Function and Maintenance	VDJ recombination	VDJ recombination	0.00243	BCL11B, XRCC6	2
Cellular Function and Maintenance	repair	repair of tumor cell lines	0.0063	RPA1, XRCC6	2
Cellular Function and Maintenance	function	function of motor endplates	0.00753	CSNK2B	1
Cellular Function and Maintenance	assembly	assembly of clathrin-coated pits	0.00753	PICALM	1
Cellular Function and Maintenance	differentiation	delay in differentiation of Th1 cells	0.00753	PRKCQ	1
Cellular Function and Maintenance	generation	generation of T lymphocytes	0.0078	IL10RA, LFNG, PRKCQ	3
Cellular Function and Maintenance	cytostasis	cytostasis of gonadal cell lines	0.015	CSNK2B	1
Cellular Function and Maintenance	assembly	assembly of endoplasmic reticulum	0.015	NSFL1C	1
Cellular Function and Maintenance	homologous recombination repair	homologous recombination repair of pancreatic cancer cell lines	0.015	RPA1	1
Cellular Function and Maintenance	cell death	cell death of memory T lymphocytes	0.0224	EOMES	1
Cellular Function and Maintenance	development	development of cytotoxic T cells	0.0224	EOMES	1
Cellular Function and Maintenance	contact growth inhibition	contact growth inhibition of leukemia cell lines	0.0298	CCND3	1
Cellular Function and Maintenance	cytostasis	cytostasis of smooth muscle cells	0.0298	ID2	1
Cellular Function and Maintenance	generation	generation of thymocytes	0.0298	LFNG	1
Cellular Function and Maintenance	phagocytosis	phagocytosis of fibroblast cell lines	0.0371	LAT	1
Cellular Function and Maintenance	phagocytosis	phagocytosis of kidney cell lines	0.0371	LAT	1
Cellular Function and Maintenance	differentiation	differentiation of T lymphocytes	0.04	CARD11, ID2, PICALM, PRKCQ, SMARCA4	5
Cellular Function and Maintenance	assembly	assembly of Golgi apparatus	0.0444	NSFL1C	1
Cellular Function and Maintenance	assembly	assembly of artificial clathrin cages	0.0444	PICALM	1
Cellular Function and Maintenance	generation	generation of Th2 cells	0.0444	PRKCQ	1
Cellular Function and Maintenance	differentiation	differentiation of Th1 cells	0.0469	PRKCQ, SMARCA4	2
Cellular Growth and Proliferation	generation	generation of memory T lymphocytes	0.00153	IL10RA, PRKCQ	2
Cellular Growth and Proliferation	growth	arrest in growth of carcinoma cell lines	0.00296	CCND3, SMARCA4	2
Cellular Growth and Proliferation	growth	growth of cells	0.00358	AKR1B1, ANXA2, ARAF, CCND3, CD248, CDC37, CSNK2B, DYNC1H1, ENO1, ID2, IL10RA, MAGED1, MLL, MLLT6, NFS1, PPM1G, PRKCH, PRPF19, PSMB2, RING1, SCAMP3, SEPT6, SF3B2, SMARCA4	24
Cellular Growth and Proliferation	proliferation	proliferation of cervical cancer cell lines	0.0044	CSNK2B, MAGED1, SMARCA4	3
Cellular Growth and Proliferation	production	delay in production of endocrine cells	0.00753	MAFB	1
Cellular Growth and Proliferation	proliferation	proliferation of embryoblast cells	0.00753	PRPF19	1
Cellular Growth and Proliferation	generation	generation of T lymphocytes	0.0078	IL10RA, LFNG, PRKCQ	3
Cellular Growth and Proliferation	growth	growth of keratinocytes	0.0139	ID2, PRKCH	2
Cellular Growth and Proliferation	proliferation	proliferation of myotube	0.015	ID2	1
Cellular Growth and Proliferation	formation	formation of carcinoma cell lines	0.015	SMARCA4	1
Cellular Growth and Proliferation	growth	growth of epithelial cells	0.0177	CCND3, ID2, PRKCH	3
Cellular Growth and Proliferation	growth	growth of bronchial epithelial cells	0.0224	CCND3	1
Cellular Growth and Proliferation	expansion	expansion of PBMC cells	0.0224	IL10RA	1
Cellular Growth and Proliferation	proliferation	proliferation of cells	0.0274	AKR1B1, ANXA2, ARAF, BCL11B, CARD11, CCDC92 (includes EG:80212), CCL5, CCND3, CD247, CDC37, COMT, CSNK2B, EMP3, ID2, IL10RA, MAGED1, MLL, MXD4, MYOF, NOP2, PRKCQ, PRPF19, PTAFR, RPA1, SMARCA4, XRCC6	26
Cellular Growth and Proliferation	growth	arrest in growth of thyroid tumor cell lines	0.0298	CCND3	1
Cellular Growth and Proliferation	proliferation	proliferation of adenocarcinoma cells	0.0298	ID2	1
Cellular Growth and Proliferation	generation	generation of thymocytes	0.0298	LFNG	1
Cellular Growth and Proliferation	proliferation	proliferation of myelomonocytic progenitor cells	0.0298	MLL	1
Cellular Growth and Proliferation	growth	growth of smooth muscle cells	0.0348	AKR1B1, ID2	2
Cellular Growth and Proliferation	stimulation	stimulation of cell lines	0.0364	CCL5, CCND3	2
Cellular Growth and Proliferation	growth	growth of mammary epithelial cells	0.0371	ID2	1
Cellular Growth and Proliferation	proliferation	proliferation of epithelial cells	0.04	CCDC92 (includes EG:80212), CDC37, ID2, MAGED1, PTAFR	5
Cellular Growth and Proliferation	proliferation	proliferation of normal cells	0.0437	AKR1B1, CARD11, CCDC92 (includes EG:80212), CCL5, CCND3, CD247, CDC37, COMT, ID2, IL10RA, MAGED1, MLL, PRKCQ, PRPF19, PTAFR, SMARCA4	16
Cellular Growth and Proliferation	stimulation	stimulation of hepatocytes	0.0444	CCL5	1
Cellular Growth and Proliferation	stimulation	stimulation of hepatoma cell lines	0.0444	CCL5	1
Cellular Growth and Proliferation	growth	growth of endocrine cell lines	0.0444	CCND3	1
Cellular Growth and Proliferation	formation	formation of myoblasts	0.0444	MYOF	1
Cellular Growth and Proliferation	generation	generation of Th2 cells	0.0444	PRKCQ	1
Cellular Growth and Proliferation	proliferation	proliferation of peripheral blood leukocytes	0.0488	CARD11, IL10RA	2
Cellular Movement	chemoattraction	chemoattraction of mast cells	0.00753	CCL5	1
Cellular Movement	chemoattraction	chemoattraction of memory T lymphocytes	0.00753	CCL5	1
Cellular Movement	migration	arrest in migration of facial branchiomotor neurons	0.00753	MAFB	1
Cellular Movement	migration	migration of effector T lymphocytes	0.015	CCL5	1
Cellular Movement	trafficking	trafficking of macrophages	0.015	CCL5	1
Cellular Movement	chemoattraction	chemoattraction of eosinophils	0.0224	CCL5	1
Cellular Movement	cell spreading	cell spreading of T lymphocytes	0.0224	CD247	1
Cellular Movement	transmigration	transmigration of Th1 cells	0.0298	CCL5	1
Cellular Movement	chemotaxis	chemotaxis of monocyte-derived dendritic cells	0.0371	CCL5	1
Cellular Movement	migration	migration of extravillous trophoblast cells	0.0371	CCL5	1
Cellular Movement	chemotaxis	chemotaxis of leukemia cell lines	0.0381	ANXA2, CCL5	2
Cellular Movement	chemoattraction	chemoattraction of monocytes	0.0444	CCL5	1
Cellular Movement	chemotaxis	chemotaxis of Th1 cells	0.0444	CCL5	1
Cellular Movement	chemotaxis	chemotaxis of cell lines	0.0463	ANXA2, CCL5, PTAFR, YARS	4
Cellular Response to Therapeutics	radiosensitivity	radiosensitivity of prostate cancer cell lines	0.0298	XRCC6	1
Connective Tissue Development and Function	organization	organization of vertebrae	0.00753	LFNG	1
Connective Tissue Development and Function	accumulation	accumulation of fibroblast cell lines	0.00753	PPM1G	1
Connective Tissue Development and Function	cell cycle progression	termination of cell cycle progression of fibroblasts	0.015	ID2	1
Connective Tissue Development and Function	G1 phase	exit from G1 phase of fibroblast cell lines	0.0224	CSNK2B	1
Connective Tissue Development and Function	cell cycle progression	cell cycle progression of fibroblasts	0.0348	ID2, XRCC6	2
Connective Tissue Development and Function	S phase	re-entry into S phase of fibroblasts	0.0444	ID2	1
Connective Tissue Disorders	disease	disease of fibroblast cell lines	0.00385	CCL5, MLL, SLC20A1	3
Connective Tissue Disorders	infection	infection of fibroblast cell lines	0.0071	CCL5, SLC20A1	2
Connective Tissue Disorders	damage	damage of articular cartilage	0.00753	PRKCQ	1
Dermatological Diseases and Conditions	atopic dermatitis	atopic dermatitis of mice	0.00753	CARD11	1
Dermatological Diseases and Conditions	epidermal hyperplasia	epidermal hyperplasia of organism	0.00753	PRKCH	1
Dermatological Diseases and Conditions	infectious disorder	infectious disorder of epithelial cell lines	0.00756	EXOSC10, MYOF, PRKCH, RNH1, SF3B2, SPEN, TRIM44	7
Dermatological Diseases and Conditions	dermatitis	dermatitis	0.0315	CARD11, CCL5, FCGBP, RPA1	4
Dermatological Diseases and Conditions	atopic dermatitis	atopic dermatitis	0.0349	CARD11, CCL5, FCGBP	3
Developmental Disorder	dysplasia	dysplasia of tumor	0.00753	ID2	1
Developmental Disorder	metaplasia	metaplasia of tumor	0.00753	ID2	1
Developmental Disorder	infectious disorder	infectious disorder of embryonic cell lines	0.0077	EXOSC10, MYOF, PRKCH, RNH1, SF3B2, SPEN, TRIM44	7
Developmental Disorder	dysplasia	dysplasia of epithelial cells	0.015	CDC37	1
Developmental Disorder	autosomal recessive spondylocostal dysostosis	autosomal recessive spondylocostal dysostosis	0.0224	LFNG	1
Developmental Disorder	dysgenesis	dysgenesis of kidney	0.0224	MAFB	1
Digestive System Development and Function	cell cycle progression	arrest in cell cycle progression of enterocytes	0.00753	ID2	1
Digestive System Development and Function	differentiation	differentiation of enterocytes	0.00753	ID2	1
Digestive System Development and Function	permeability	permeability of intestinal cells	0.0224	SIGIRR	1
DNA Replication, Recombination, and Repair	incorporation	incorporation of DNA	0.00353	RPA1, XRCC6	2
DNA Replication, Recombination, and Repair	assembly	assembly of mitotic spindle	0.00482	CKAP5, TUBB	2
DNA Replication, Recombination, and Repair	homologous recombination repair	homologous recombination repair of DNA	0.0071	RPA1, XRCC6	2
DNA Replication, Recombination, and Repair	synthesis	synthesis of genomic DNA	0.00978	PRKCH, SMARCA4	2
DNA Replication, Recombination, and Repair	DNA damage response	DNA damage response of tumor cell lines	0.015	RPA1	1
DNA Replication, Recombination, and Repair	rearrangement	rearrangement of DNA	0.015	SMARCA4	1
DNA Replication, Recombination, and Repair	organization	organization of spindle fibers	0.0224	CKAP5	1
DNA Replication, Recombination, and Repair	opening	opening of DNA	0.0224	RPA1	1
DNA Replication, Recombination, and Repair	hydrolysis	hydrolysis of ATP	0.027	ATP1A1, SMARCA4	2
DNA Replication, Recombination, and Repair	unwinding	unwinding of DNA fragment	0.0298	RPA1	1
DNA Replication, Recombination, and Repair	cross-link repair	cross-link repair of DNA	0.0371	PRPF19	1
DNA Replication, Recombination, and Repair	reorganization	reorganization of chromatin	0.0444	SMARCA4	1
Drug Metabolism	binding	binding of progesterone	0.00195	HSP90AB1, STIP1	2
Drug Metabolism	elimination	elimination of dopamine	0.00753	COMT	1
Drug Metabolism	excretion	excretion of dopamine	0.00753	COMT	1
Drug Metabolism	localization	localization of dopamine	0.00753	COMT	1
Drug Metabolism	metabolism	metabolism of L-dopa	0.00753	COMT	1
Drug Metabolism	degradation	degradation of L-dopa	0.015	COMT	1
Drug Metabolism	excretion	excretion of norepinephrine	0.015	COMT	1
Drug Metabolism	removal	removal of dopamine	0.0298	COMT	1
Drug Metabolism	catabolism	catabolism of dopamine	0.0444	COMT	1
Embryonic Development	morphology	morphology of rhombomere 3	0.00753	MAFB	1
Embryonic Development	morphology	morphology of rhombomere 5	0.00753	MAFB	1
Embryonic Development	apoptosis	apoptosis of embryoblast cells	0.00753	PRPF19	1
Embryonic Development	proliferation	proliferation of embryoblast cells	0.00753	PRPF19	1
Embryonic Development	polarization	polarization of embryonic cell lines	0.015	CCL5	1
Embryonic Development	morphology	morphology of somites	0.0224	LFNG	1
Embryonic Development	development	development of blastocyst	0.0285	EOMES, SMARCA4	2
Embryonic Development	development	development of trophoblast	0.0298	EOMES	1
Embryonic Development	migration	migration of extravillous trophoblast cells	0.0371	CCL5	1
Embryonic Development	segmentation	segmentation of embryo	0.0444	LFNG	1
Embryonic Development	hatching	hatching of blastocyst	0.0444	SMARCA4	1
Endocrine System Development and Function	binding	binding of progesterone	0.00195	HSP90AB1, STIP1	2
Endocrine System Development and Function	methylation	methylation of 2-hydroxyestradiol	0.00753	COMT	1
Endocrine System Development and Function	utilization	utilization of 2-hydroxyestradiol	0.00753	COMT	1
Endocrine System Development and Function	growth	growth of endocrine cell lines	0.0444	CCND3	1
Endocrine System Disorders	thyroiditis	thyroiditis of mice	0.0371	CD7	1
Energy Production	hydrolysis	hydrolysis of ATP	0.027	ATP1A1, SMARCA4	2
Free Radical Scavenging	production	production of reactive oxygen species	0.0315	AKR1B1, CCL5, LAT, PRKCQ	4
Gastrointestinal Disease	colon carcinoma	colon carcinoma	0.00686	ACOT7, GEMIN4, STIP1, TUBB	4
Gastrointestinal Disease	bleeding	bleeding of intestine	0.0224	SIGIRR	1
Gastrointestinal Disease	cholangiocarcinoma	cholangiocarcinoma	0.03	ANXA2, HSP90AB1	2
Gastrointestinal Disease	neoplasia	neoplasia of colon	0.0371	SIGIRR	1
Gastrointestinal Disease	colorectal cancer	colorectal cancer	0.0451	ACOT7, CD248, GEMIN4, GPR177, HSP90AB1, ID2, MAFB, STIP1, TOMM34, TUBB	10
Gene Expression	activation	activation of positive regulatory domain i	5.62e-05	DHX58, PRKCQ	2
Gene Expression	repression	repression of gene	0.00478	BCL11B, CNOT2, PUF60, SMARCA4, SPEN	5
Gene Expression	binding	binding of E2 box element	0.00753	ID2	1
Gene Expression	transactivation	transactivation of Maf recognition element	0.00753	MAFB	1
Gene Expression	binding	binding of P1 element	0.00753	PRKCQ	1
Gene Expression	binding	binding of positive regulatory domain i	0.00753	PRKCQ	1
Gene Expression	promoter escape	delay in promoter escape of gene	0.00753	PUF60	1
Gene Expression	transactivation	transactivation of core promoter	0.015	MAFB	1
Gene Expression	activation	activation of P1 element	0.015	PRKCQ	1
Gene Expression	binding	binding of CD28RE/AP response element	0.015	PRKCQ	1
Gene Expression	transactivation	transactivation of mouse mammary tumor virus	0.0162	CCND3, SMARCA4	2
Gene Expression	transactivation	transactivation	0.0186	CCND3, CD247, ENO1, MAFB, MLL, NOP2, PRKCQ, SMARCA4, SPEN, XRCC6	10
Gene Expression	transactivation	transactivation of Dmp1 binding site	0.0298	CCND3	1
Gene Expression	activation	activation of YY1 binding site	0.0298	ENO1	1
Gene Expression	binding	binding of GATA-4 binding site	0.0298	ID2	1
Gene Expression	binding	binding of Nkx2.5 binding site	0.0298	ID2	1
Gene Expression	activation	activation of CD28RE/AP response element	0.0298	PRKCQ	1
Gene Expression	transcription	transcription of CD28RE/AP response element	0.0298	PRKCQ	1
Gene Expression	activation	activation of Pax5 binding site	0.0298	SMARCA4	1
Gene Expression	transactivation	transactivation of RBP-J/CBF binding site	0.0371	SPEN	1
Gene Expression	transcription	transcription of FGF response element	0.0371	XRCC6	1
Gene Expression	transcription	transcription	0.0417	BCKDHA, BCL11B, CCND3, CXXC1, ENO1, ID2, LAT, LBH, MAFB, MAGED1, MLL, MLLT6, MXD4, PRKCQ, PSMB2, RING1, SLC20A1, SMARCA4, SPEN, TAF15, XRCC6	21
Gene Expression	transactivation	transactivation of TREpal motif	0.0444	NOP2	1
Gene Expression	synthesis	synthesis of RNA primer	0.0444	RPA1	1
Genetic Disorder	systemic anaphylaxis	systemic anaphylaxis of mice	0.00115	LAT, PTAFR	2
Genetic Disorder	lung adenocarcinoma	lung adenocarcinoma	0.0037	ALDOC, CCND3, ENO1, MAGED1	4
Genetic Disorder	colon carcinoma	colon carcinoma	0.00686	ACOT7, GEMIN4, STIP1, TUBB	4
Genetic Disorder	atopic dermatitis	atopic dermatitis of mice	0.00753	CARD11	1
Genetic Disorder	lung carcinoma	lung carcinoma	0.0077	ALDOC, CCND3, ENO1, HSP90AB1, MAFB, MAGED1	6
Genetic Disorder	bronchial asthma	bronchial asthma of mice	0.015	CCL5	1
Genetic Disorder	autosomal recessive spondylocostal dysostosis	autosomal recessive spondylocostal dysostosis	0.0224	LFNG	1
Genetic Disorder	maple syrup urine disease, type 1A	maple syrup urine disease, type 1A	0.0298	BCKDHA	1
Genetic Disorder	migraines	migraines	0.0349	AKR1B1, CCL5, CD247	3
Genetic Disorder	atopic dermatitis	atopic dermatitis	0.0349	CARD11, CCL5, FCGBP	3
Hair and Skin Development and Function	G1 phase	G1 phase of keratinocytes	0.000554	ID2, PRKCH	2
Hair and Skin Development and Function	cell flattening	cell flattening of keratinocytes	0.00753	PRKCH	1
Hair and Skin Development and Function	replication	replication of epidermal cells	0.00753	PTAFR	1
Hair and Skin Development and Function	growth	growth of keratinocytes	0.0139	ID2, PRKCH	2
Hair and Skin Development and Function	polarization	polarization of epithelial cell lines	0.015	CCL5	1
Hair and Skin Development and Function	differentiation	differentiation of skin cell lines	0.015	ID2	1
Hair and Skin Development and Function	G1 phase	arrest in G1 phase of keratinocytes	0.015	PRKCH	1
Hair and Skin Development and Function	G1/S phase transition	G1/S phase transition of keratinocytes	0.0224	ID2	1
Hair and Skin Development and Function	size	size of keratinocytes	0.0224	PRKCH	1
Hair and Skin Development and Function	proliferation	proliferation of epidermis	0.0444	CCND3	1
Hematological Disease	infection	infection of monocytes	0.000827	CCL5, PTAFR	2
Hematological Disease	infection	infection of leukocytes	0.00192	ANXA2, CCL5, PTAFR	3
Hematological Disease	Waldenstrom's macroglobulinemia	Waldenstrom's macroglobulinemia	0.00196	ANXA2, CD247, COMT, NONO, STIP1, XRCC6	6
Hematological Disease	leukemia	leukemia of mice	0.00863	MLL, PICALM, PRKCQ	3
Hematological Disease	hematological disorder	hematological disorder	0.0179	ANXA2, CCL5, CCND3, CD7, CD247, COMT, ENO1, NONO, PRKCQ, SIGIRR, STIP1, TUBB, XRCC6	13
Hematological Disease	bleeding	bleeding of intestine	0.0224	SIGIRR	1
Hematological Disease	eosinophilia	eosinophilia	0.0279	ENO1, PRKCQ, TUBB	3
Hematological Disease	neoplasia	neoplasia of leukemia cell lines	0.0298	MLL	1
Hematological Disease	hypereosinophilia	hypereosinophilia	0.0364	CD7, CD247	2
Hematological System Development and Function	development	development of leukocytes	4.24e-05	BCL11B, CARD11, CCL5, CCND3, CD247, EOMES, ID2, IL10RA, LAT, LFNG, MAFB, PICALM, PRKCQ, SMARCA4, XRCC6	15
Hematological System Development and Function	hematopoiesis	hematopoiesis	7.03e-05	BCL11B, CARD11, CCL5, CCND3, CD247, EOMES, ID2, IL10RA, LAT, LFNG, MAFB, MLL, PICALM, PRKCQ, RPA1, SMARCA4, XRCC6	17
Hematological System Development and Function	development	development of lymphocytes	0.000115	BCL11B, CARD11, CCL5, CCND3, CD247, EOMES, ID2, IL10RA, LAT, LFNG, PICALM, PRKCQ, SMARCA4, XRCC6	14
Hematological System Development and Function	hematological process	hematological process	0.000119	ANXA2, BCL11B, CARD11, CCL5, CCND3, CD247, EOMES, ID2, IL10RA, LAT, LFNG, MAFB, MLL, PICALM, PRKCQ, RPA1, SMARCA4, XRCC6	18
Hematological System Development and Function	development	T cell development	0.000182	BCL11B, CARD11, CCL5, CD247, EOMES, ID2, IL10RA, LAT, LFNG, PICALM, PRKCQ, SMARCA4, XRCC6	13
Hematological System Development and Function	generation	generation of memory T lymphocytes	0.00153	IL10RA, PRKCQ	2
Hematological System Development and Function	VDJ recombination	VDJ recombination	0.00243	BCL11B, XRCC6	2
Hematological System Development and Function	activation	activation of T lymphocytes	0.00295	CARD11, CCL5, CD7, CD247, DDOST, LAT, PRKCQ	7
Hematological System Development and Function	accumulation	accumulation of T lymphocytes	0.0053	CCL5, IL10RA, PRKCQ	3
Hematological System Development and Function	chemoattraction	chemoattraction of mast cells	0.00753	CCL5	1
Hematological System Development and Function	chemoattraction	chemoattraction of memory T lymphocytes	0.00753	CCL5	1
Hematological System Development and Function	quantity	quantity of pre-natural killer lymphocytes	0.00753	ID2	1
Hematological System Development and Function	response	response of peripheral T lymphocyte	0.00753	IL10RA	1
Hematological System Development and Function	lymphopoiesis	lymphopoiesis of myeloid progenitor cells	0.00753	LFNG	1
Hematological System Development and Function	accumulation	delay in accumulation of Th1 cells	0.00753	PRKCQ	1
Hematological System Development and Function	differentiation	delay in differentiation of Th1 cells	0.00753	PRKCQ	1
Hematological System Development and Function	generation	generation of T lymphocytes	0.0078	IL10RA, LFNG, PRKCQ	3
Hematological System Development and Function	quantity	quantity of leukocytes	0.00781	CARD11, CCL5, CD7, CD247, ID2, IL10RA, LAT, SIGIRR, SMARCA4, XRCC6	10
Hematological System Development and Function	quantity	quantity of lymphocytes	0.00953	CARD11, CD7, CD247, ID2, IL10RA, LAT, SMARCA4, XRCC6	8
Hematological System Development and Function	accumulation	accumulation of basophils	0.015	CCL5	1
Hematological System Development and Function	binding	binding of memory T lymphocytes	0.015	CCL5	1
Hematological System Development and Function	trafficking	trafficking of macrophages	0.015	CCL5	1
Hematological System Development and Function	development	development of lymphoid tissue-inducing cells	0.015	ID2	1
Hematological System Development and Function	quantity	quantity of T lymphocytes	0.0164	CARD11, CD7, CD247, IL10RA, LAT, SMARCA4	6
Hematological System Development and Function	chemoattraction	chemoattraction of eosinophils	0.0224	CCL5	1
Hematological System Development and Function	cell spreading	cell spreading of T lymphocytes	0.0224	CD247	1
Hematological System Development and Function	cell death	cell death of memory T lymphocytes	0.0224	EOMES	1
Hematological System Development and Function	development	development of cytotoxic T cells	0.0224	EOMES	1
Hematological System Development and Function	expansion	expansion of PBMC cells	0.0224	IL10RA	1
Hematological System Development and Function	polarization	polarization of macrophages	0.0298	CCL5	1
Hematological System Development and Function	recruitment	recruitment of mast cells	0.0298	CCL5	1
Hematological System Development and Function	transmigration	transmigration of Th1 cells	0.0298	CCL5	1
Hematological System Development and Function	binding	binding of thymocytes	0.0298	LFNG	1
Hematological System Development and Function	development	development of common lymphoid progenitor cells	0.0298	LFNG	1
Hematological System Development and Function	generation	generation of thymocytes	0.0298	LFNG	1
Hematological System Development and Function	self-renewal	self-renewal of myeloid progenitor cells	0.0298	MLL	1
Hematological System Development and Function	activation	activation of leukocytes	0.0368	ANXA2, CARD11, CCL5, CD7, CD247, DDOST, LAT, PRKCQ	8
Hematological System Development and Function	chemotaxis	chemotaxis of monocyte-derived dendritic cells	0.0371	CCL5	1
Hematological System Development and Function	quantity	quantity of Langerhans cells	0.0371	ID2	1
Hematological System Development and Function	differentiation	differentiation of T lymphocytes	0.04	CARD11, ID2, PICALM, PRKCQ, SMARCA4	5
Hematological System Development and Function	differentiation	differentiation of lymphocytes	0.0405	CARD11, ID2, LAT, PICALM, PRKCQ, SMARCA4	6
Hematological System Development and Function	attraction	attraction of effector lymphocytes	0.0444	CCL5	1
Hematological System Development and Function	binding	binding of Th1 cells	0.0444	CCL5	1
Hematological System Development and Function	chemoattraction	chemoattraction of monocytes	0.0444	CCL5	1
Hematological System Development and Function	chemotaxis	chemotaxis of Th1 cells	0.0444	CCL5	1
Hematological System Development and Function	hyperactivation	hyperactivation of T lymphocytes	0.0444	LAT	1
Hematological System Development and Function	generation	generation of Th2 cells	0.0444	PRKCQ	1
Hematological System Development and Function	maturation	maturation of T lymphocytes	0.0451	CD247, LAT	2
Hematological System Development and Function	differentiation	differentiation of Th1 cells	0.0469	PRKCQ, SMARCA4	2
Hematological System Development and Function	differentiation	differentiation of B lymphocytes	0.0481	CARD11, ID2, LAT	3
Hematological System Development and Function	proliferation	proliferation of peripheral blood leukocytes	0.0488	CARD11, IL10RA	2
Hematopoiesis	development	development of leukocytes	4.24e-05	BCL11B, CARD11, CCL5, CCND3, CD247, EOMES, ID2, IL10RA, LAT, LFNG, MAFB, PICALM, PRKCQ, SMARCA4, XRCC6	15
Hematopoiesis	hematopoiesis	hematopoiesis	7.03e-05	BCL11B, CARD11, CCL5, CCND3, CD247, EOMES, ID2, IL10RA, LAT, LFNG, MAFB, MLL, PICALM, PRKCQ, RPA1, SMARCA4, XRCC6	17
Hematopoiesis	development	development of lymphocytes	0.000115	BCL11B, CARD11, CCL5, CCND3, CD247, EOMES, ID2, IL10RA, LAT, LFNG, PICALM, PRKCQ, SMARCA4, XRCC6	14
Hematopoiesis	development	T cell development	0.000182	BCL11B, CARD11, CCL5, CD247, EOMES, ID2, IL10RA, LAT, LFNG, PICALM, PRKCQ, SMARCA4, XRCC6	13
Hematopoiesis	generation	generation of memory T lymphocytes	0.00153	IL10RA, PRKCQ	2
Hematopoiesis	VDJ recombination	VDJ recombination	0.00243	BCL11B, XRCC6	2
Hematopoiesis	quantity	quantity of pre-natural killer lymphocytes	0.00753	ID2	1
Hematopoiesis	lymphopoiesis	lymphopoiesis of myeloid progenitor cells	0.00753	LFNG	1
Hematopoiesis	differentiation	delay in differentiation of Th1 cells	0.00753	PRKCQ	1
Hematopoiesis	generation	generation of T lymphocytes	0.0078	IL10RA, LFNG, PRKCQ	3
Hematopoiesis	development	development of lymphoid tissue-inducing cells	0.015	ID2	1
Hematopoiesis	chemoattraction	chemoattraction of eosinophils	0.0224	CCL5	1
Hematopoiesis	cell death	cell death of memory T lymphocytes	0.0224	EOMES	1
Hematopoiesis	development	development of cytotoxic T cells	0.0224	EOMES	1
Hematopoiesis	binding	binding of thymocytes	0.0298	LFNG	1
Hematopoiesis	development	development of common lymphoid progenitor cells	0.0298	LFNG	1
Hematopoiesis	generation	generation of thymocytes	0.0298	LFNG	1
Hematopoiesis	self-renewal	self-renewal of myeloid progenitor cells	0.0298	MLL	1
Hematopoiesis	differentiation	differentiation of T lymphocytes	0.04	CARD11, ID2, PICALM, PRKCQ, SMARCA4	5
Hematopoiesis	differentiation	differentiation of lymphocytes	0.0405	CARD11, ID2, LAT, PICALM, PRKCQ, SMARCA4	6
Hematopoiesis	generation	generation of Th2 cells	0.0444	PRKCQ	1
Hematopoiesis	differentiation	differentiation of Th1 cells	0.0469	PRKCQ, SMARCA4	2
Hematopoiesis	differentiation	differentiation of B lymphocytes	0.0481	CARD11, ID2, LAT	3
Hepatic System Development and Function	stimulation	stimulation of hepatocytes	0.0444	CCL5	1
Humoral Immune Response	VDJ recombination	VDJ recombination	0.00243	BCL11B, XRCC6	2
Humoral Immune Response	differentiation	differentiation of B lymphocytes	0.0481	CARD11, ID2, LAT	3
Hypersensitivity Response	chemoattraction	chemoattraction of mast cells	0.00753	CCL5	1
Hypersensitivity Response	accumulation	accumulation of basophils	0.015	CCL5	1
Hypersensitivity Response	chemoattraction	chemoattraction of eosinophils	0.0224	CCL5	1
Hypersensitivity Response	recruitment	recruitment of mast cells	0.0298	CCL5	1
Immune Cell Trafficking	activation	activation of T lymphocytes	0.00295	CARD11, CCL5, CD7, CD247, DDOST, LAT, PRKCQ	7
Immune Cell Trafficking	accumulation	accumulation of T lymphocytes	0.0053	CCL5, IL10RA, PRKCQ	3
Immune Cell Trafficking	chemoattraction	chemoattraction of mast cells	0.00753	CCL5	1
Immune Cell Trafficking	chemoattraction	chemoattraction of memory T lymphocytes	0.00753	CCL5	1
Immune Cell Trafficking	accumulation	delay in accumulation of Th1 cells	0.00753	PRKCQ	1
Immune Cell Trafficking	accumulation	accumulation of basophils	0.015	CCL5	1
Immune Cell Trafficking	migration	migration of effector T lymphocytes	0.015	CCL5	1
Immune Cell Trafficking	trafficking	trafficking of macrophages	0.015	CCL5	1
Immune Cell Trafficking	chemoattraction	chemoattraction of eosinophils	0.0224	CCL5	1
Immune Cell Trafficking	cell spreading	cell spreading of T lymphocytes	0.0224	CD247	1
Immune Cell Trafficking	recruitment	recruitment of mast cells	0.0298	CCL5	1
Immune Cell Trafficking	transmigration	transmigration of Th1 cells	0.0298	CCL5	1
Immune Cell Trafficking	activation	activation of leukocytes	0.0368	ANXA2, CARD11, CCL5, CD7, CD247, DDOST, LAT, PRKCQ	8
Immune Cell Trafficking	chemotaxis	chemotaxis of monocyte-derived dendritic cells	0.0371	CCL5	1
Immune Cell Trafficking	chemoattraction	chemoattraction of monocytes	0.0444	CCL5	1
Immune Cell Trafficking	chemotaxis	chemotaxis of Th1 cells	0.0444	CCL5	1
Immune Cell Trafficking	hyperactivation	hyperactivation of T lymphocytes	0.0444	LAT	1
Immunological Disease	infection	infection of monocytes	0.000827	CCL5, PTAFR	2
Immunological Disease	systemic anaphylaxis	systemic anaphylaxis of mice	0.00115	LAT, PTAFR	2
Immunological Disease	infection	infection of leukocytes	0.00192	ANXA2, CCL5, PTAFR	3
Immunological Disease	atopic dermatitis	atopic dermatitis of mice	0.00753	CARD11	1
Immunological Disease	hypersensitive reaction	hypersensitive reaction of mice	0.024	CARD11, LAT, PTAFR	3
Immunological Disease	hypersensitive reaction	hypersensitive reaction	0.0245	CARD11, CCL5, FCGBP, LAT, PTAFR	5
Immunological Disease	eosinophilia	eosinophilia	0.0279	ENO1, PRKCQ, TUBB	3
Immunological Disease	tumorigenesis	tumorigenesis of thymic lymphoma	0.0298	XRCC6	1
Immunological Disease	atopic dermatitis	atopic dermatitis	0.0349	CARD11, CCL5, FCGBP	3
Immunological Disease	experimental autoimmune uveitis	experimental autoimmune uveitis of mice	0.0371	CCL5	1
Immunological Disease	immunological disorder	immunological disorder of mice	0.0451	CARD11, CCL5, CSNK2B, LAT, PRKCQ, PTAFR	6
Infection Mechanism	infection	infection by virus	0.00636	ANXA2, CCL5, DDOST, EXOSC10, MYOF, PI4KA, PICALM, PRKCH, PTAFR, RNH1, SF3B2, SPEN, STIP1, TRIM44	14
Infection Mechanism	infection	infection by HIV	0.00671	ANXA2, CCL5, DDOST, EXOSC10, MYOF, PI4KA, PRKCH, PTAFR, RNH1, SF3B2, SPEN, STIP1, TRIM44	13
Infection Mechanism	transactivation	transactivation of mouse mammary tumor virus	0.0162	CCND3, SMARCA4	2
Infection Mechanism	infection	infection by HIV-1	0.0289	CCL5, DDOST, EXOSC10, MYOF, PI4KA, PRKCH, RNH1, SF3B2, SPEN, STIP1, TRIM44	11
Infection Mechanism	infection	infection by human rhinovirus	0.0371	CCL5	1
Infection Mechanism	infection	infection by measles virus	0.0371	CCL5	1
Infection Mechanism	activation	activation of Retroviridae	0.0417	CCND3, LAT, SMARCA4	3
Infection Mechanism	infection	infection by rotavirus	0.0444	CCL5	1
Infectious Disease	infection	infection of monocytes	0.000827	CCL5, PTAFR	2
Infectious Disease	infectious disorder	infectious disorder	0.0016	ABCF1, ANXA2, CCL5, CD247, DDOST, ENO1, EXOSC10, IL10RA, LAT, MYOF, PI4KA, PICALM, PRKCH, PRKCQ, PTAFR, RNH1, SF3B2, SLC20A1, SPEN, SPOCK2, STIP1, TRIM44, TUBB	23
Infectious Disease	infection	infection of eukaryotic cells	0.00166	ANXA2, CCL5, DDOST, EXOSC10, MYOF, PI4KA, PICALM, PRKCH, PTAFR, RNH1, SF3B2, SLC20A1, SPEN, STIP1, TRIM44	15
Infectious Disease	infection	infection of leukocytes	0.00192	ANXA2, CCL5, PTAFR	3
Infectious Disease	infection	infection of kidney cell lines	0.00227	CCL5, EXOSC10, MYOF, PRKCH, RNH1, SF3B2, SPEN, TRIM44	8
Infectious Disease	infection	infection by virus	0.00636	ANXA2, CCL5, DDOST, EXOSC10, MYOF, PI4KA, PICALM, PRKCH, PTAFR, RNH1, SF3B2, SPEN, STIP1, TRIM44	14
Infectious Disease	infection	infection by HIV	0.00671	ANXA2, CCL5, DDOST, EXOSC10, MYOF, PI4KA, PRKCH, PTAFR, RNH1, SF3B2, SPEN, STIP1, TRIM44	13
Infectious Disease	infection	infection of fibroblast cell lines	0.0071	CCL5, SLC20A1	2
Infectious Disease	infectious disorder	infectious disorder of epithelial cell lines	0.00756	EXOSC10, MYOF, PRKCH, RNH1, SF3B2, SPEN, TRIM44	7
Infectious Disease	infectious disorder	infectious disorder of embryonic cell lines	0.0077	EXOSC10, MYOF, PRKCH, RNH1, SF3B2, SPEN, TRIM44	7
Infectious Disease	infection	infection of cell lines	0.00852	CCL5, DDOST, EXOSC10, MYOF, PI4KA, PICALM, PRKCH, RNH1, SF3B2, SLC20A1, SPEN, STIP1, TRIM44	13
Infectious Disease	pneumonitis	pneumonitis	0.0129	ENO1, PTAFR, TUBB	3
Infectious Disease	pneumococcal pneumonia	pneumococcal pneumonia of mice	0.0224	PTAFR	1
Infectious Disease	infection	infection by HIV-1	0.0289	CCL5, DDOST, EXOSC10, MYOF, PI4KA, PRKCH, RNH1, SF3B2, SPEN, STIP1, TRIM44	11
Infectious Disease	infection	infection by human rhinovirus	0.0371	CCL5	1
Infectious Disease	infection	infection by measles virus	0.0371	CCL5	1
Infectious Disease	infection	infection by rotavirus	0.0444	CCL5	1
Inflammatory Disease	atopic dermatitis	atopic dermatitis of mice	0.00753	CARD11	1
Inflammatory Disease	pneumonitis	pneumonitis	0.0129	ENO1, PTAFR, TUBB	3
Inflammatory Disease	bronchial asthma	bronchial asthma of mice	0.015	CCL5	1
Inflammatory Disease	pneumococcal pneumonia	pneumococcal pneumonia of mice	0.0224	PTAFR	1
Inflammatory Disease	dermatitis	dermatitis	0.0315	CARD11, CCL5, FCGBP, RPA1	4
Inflammatory Disease	atopic dermatitis	atopic dermatitis	0.0349	CARD11, CCL5, FCGBP	3
Inflammatory Disease	experimental autoimmune uveitis	experimental autoimmune uveitis of mice	0.0371	CCL5	1
Inflammatory Disease	thyroiditis	thyroiditis of mice	0.0371	CD7	1
Inflammatory Response	activation	activation of T lymphocytes	0.00295	CARD11, CCL5, CD7, CD247, DDOST, LAT, PRKCQ	7
Inflammatory Response	accumulation	accumulation of T lymphocytes	0.0053	CCL5, IL10RA, PRKCQ	3
Inflammatory Response	chemoattraction	chemoattraction of mast cells	0.00753	CCL5	1
Inflammatory Response	chemoattraction	chemoattraction of memory T lymphocytes	0.00753	CCL5	1
Inflammatory Response	cytotoxic T lymphocyte response	cytotoxic T lymphocyte response by T lymphocytes	0.00753	CD247	1
Inflammatory Response	accumulation	delay in accumulation of Th1 cells	0.00753	PRKCQ	1
Inflammatory Response	accumulation	accumulation of basophils	0.015	CCL5	1
Inflammatory Response	trafficking	trafficking of macrophages	0.015	CCL5	1
Inflammatory Response	antibody-dependent cell-mediated cytotoxic reaction	antibody-dependent cell-mediated cytotoxic reaction of leukocyte cell lines	0.015	CD247	1
Inflammatory Response	antiviral response	antiviral response of organism	0.017	CCL5, DHX58, HNRNPUL1	3
Inflammatory Response	chemoattraction	chemoattraction of eosinophils	0.0224	CCL5	1
Inflammatory Response	polarization	polarization of macrophages	0.0298	CCL5	1
Inflammatory Response	activation	activation of leukocytes	0.0368	ANXA2, CARD11, CCL5, CD7, CD247, DDOST, LAT, PRKCQ	8
Inflammatory Response	chemotaxis	chemotaxis of monocyte-derived dendritic cells	0.0371	CCL5	1
Inflammatory Response	quantity	quantity of Langerhans cells	0.0371	ID2	1
Inflammatory Response	phagocytosis	phagocytosis of fibroblast cell lines	0.0371	LAT	1
Inflammatory Response	phagocytosis	phagocytosis of kidney cell lines	0.0371	LAT	1
Inflammatory Response	inflammation	inflammation of spinal cord	0.0371	PTAFR	1
Inflammatory Response	chemoattraction	chemoattraction of monocytes	0.0444	CCL5	1
Inflammatory Response	chemotaxis	chemotaxis of Th1 cells	0.0444	CCL5	1
Inflammatory Response	hyperactivation	hyperactivation of T lymphocytes	0.0444	LAT	1
Lipid Metabolism	binding	binding of progesterone	0.00195	HSP90AB1, STIP1	2
Lipid Metabolism	methylation	methylation of 2-hydroxyestradiol	0.00753	COMT	1
Lipid Metabolism	utilization	utilization of 2-hydroxyestradiol	0.00753	COMT	1
Lipid Metabolism	degradation	degradation of platelet activating factor	0.015	PTAFR	1
Lipid Metabolism	release	release of leukotriene	0.0162	CCL5, CD7	2
Lipid Metabolism	conversion	conversion of phosphatidylinositol 4-phosphate	0.0224	PI4KA	1
Lipid Metabolism	phosphorylation	phosphorylation of phosphatidylinositol 4-phosphate	0.0298	PI4KA	1
Lipid Metabolism	hydrolysis	hydrolysis of phosphoinositide	0.0364	CCL5, PTAFR	2
Lipid Metabolism	binding	binding of phosphatidylserine	0.0371	ANXA2	1
Lymphoid Tissue Structure and Development	lymphopoiesis	lymphopoiesis of myeloid progenitor cells	0.00753	LFNG	1
Lymphoid Tissue Structure and Development	morphology	morphology of Peyer's patches	0.015	ID2	1
Lymphoid Tissue Structure and Development	development	development of thymus gland	0.0255	BCL11B, SMARCA4	2
Lymphoid Tissue Structure and Development	morphology	morphology of lymph node	0.0298	ID2	1
Lymphoid Tissue Structure and Development	development	development of lymphatic system component	0.0438	BCL11B, ID2, SMARCA4	3
Metabolic Disease	maple syrup urine disease, type 1A	maple syrup urine disease, type 1A	0.0298	BCKDHA	1
Molecular Transport	mobilization	mobilization of Ca2+	0.00492	CCL5, CD247, LAT, PRKCQ, PTAFR	5
Molecular Transport	excretion	excretion of dopamine	0.00753	COMT	1
Molecular Transport	localization	localization of dopamine	0.00753	COMT	1
Molecular Transport	excretion	excretion of norepinephrine	0.015	COMT	1
Molecular Transport	resorption	resorption of Ca2+	0.015	PTAFR	1
Molecular Transport	resorption	resorption of calcium	0.015	PTAFR	1
Molecular Transport	accumulation	accumulation of calcium	0.0151	LAT, PTAFR	2
Molecular Transport	release	release of leukotriene	0.0162	CCL5, CD7	2
Molecular Transport	import	import of K+	0.0224	ATP1A1	1
Nervous System Development and Function	development	development of corticospinal neurons	0.00753	BCL11B	1
Nervous System Development and Function	function	function of motor endplates	0.00753	CSNK2B	1
Nervous System Development and Function	migration	arrest in migration of facial branchiomotor neurons	0.00753	MAFB	1
Nervous System Development and Function	development	development of motor endplates	0.015	CSNK2B	1
Nervous System Development and Function	quantity	quantity of inner hair cells	0.0224	LFNG	1
Nervous System Development and Function	nociception	nociception	0.0241	CCL5, COMT	2
Nervous System Development and Function	development	development of sensory nervous system	0.0371	MAFB	1
Neurological Disease	demyelination	demyelination of spinal cord	0.000262	CCL5, PRKCQ, PTAFR	3
Neurological Disease	allodynia	allodynia of paw	0.0224	CCL5	1
Neurological Disease	migraines	migraines	0.0349	AKR1B1, CCL5, CD247	3
Neurological Disease	chronic fatigue syndrome	chronic fatigue syndrome	0.0364	IL10RA, KHSRP	2
Nucleic Acid Metabolism	utilization	utilization of NADH	0.00753	AKR1B1	1
Nucleic Acid Metabolism	hydrolysis	hydrolysis of ATP	0.027	ATP1A1, SMARCA4	2
Nucleic Acid Metabolism	incorporation	incorporation of nucleotide	0.0371	RPA1	1
Ophthalmic Disease	experimental autoimmune uveitis	experimental autoimmune uveitis of mice	0.0371	CCL5	1
Organ Development	formation	formation of labyrinthine zone of placenta	0.0224	HSP90AB1	1
Organ Development	development	development of lobules of mammary gland	0.0224	ID2	1
Organ Development	development	development of thymus gland	0.0255	BCL11B, SMARCA4	2
Organ Development	folliculogenesis	folliculogenesis of ovary	0.0371	LFNG	1
Organ Development	proliferation	proliferation of epidermis	0.0444	CCND3	1
Organ Morphology	transformation	transformation of intestine	0.00753	ID2	1
Organ Morphology	transformation	transformation of salivary gland	0.015	CDC37	1
Organ Morphology	transformation	transformation of testis	0.015	CDC37	1
Organ Morphology	enlargement	enlargement of spleen	0.015	PICALM	1
Organ Morphology	transformation	transformation of mammary gland	0.0224	CDC37	1
Organ Morphology	morphology	morphology of lymph node	0.0298	ID2	1
Organ Morphology	contraction	contraction of heart	0.0331	ATP1A1, PTAFR	2
Organismal Development	development	development of blastocyst	0.0285	EOMES, SMARCA4	2
Organismal Development	growth	arrest in growth of mice	0.0298	SMARCA4	1
Organismal Development	segmentation	segmentation of embryo	0.0444	LFNG	1
Organismal Functions	stress response	stress response of mice	0.0371	COMT	1
Organismal Injury and Abnormalities	stromal fibrosis	stromal fibrosis of mice	0.00753	CDC37	1
Organismal Injury and Abnormalities	damage	damage of articular cartilage	0.00753	PRKCQ	1
Organismal Injury and Abnormalities	visceromegaly	visceromegaly of organ	0.0224	LAT	1
Organismal Injury and Abnormalities	dysgenesis	dysgenesis of kidney	0.0224	MAFB	1
Organismal Injury and Abnormalities	bleeding	bleeding of intestine	0.0224	SIGIRR	1
Organismal Injury and Abnormalities	migraines	migraines	0.0349	AKR1B1, CCL5, CD247	3
Post-Translational Modification	exposure	exposure of L-lysine	0.00753	ANXA2	1
Post-Translational Modification	assembly	assembly of protein-protein complex	0.0102	LPXN, MLL, NFS1, PICALM	4
Post-Translational Modification	heterotetramerization	heterotetramerization of protein	0.0298	ALDOC	1
Protein Synthesis	aminoacylation	aminoacylation of L-alanyl-tRNA(Ala)	0.00753	AARS	1
Protein Synthesis	translation	translation of green fluorescent	0.00753	CKAP5	1
Protein Synthesis	aminoacylation	aminoacylation of L-tyrosyl-tRNA(Tyr)	0.00753	YARS	1
Protein Synthesis	assembly	assembly of protein-protein complex	0.0102	LPXN, MLL, NFS1, PICALM	4
Protein Synthesis	heterotetramerization	heterotetramerization of protein	0.0298	ALDOC	1
Protein Synthesis	biosynthesis	biosynthesis of protein	0.0395	ABCF1, CARD11, CKAP5, EEF2, PRKCQ, RPL18A	6
Renal and Urological Disease	infection	infection of kidney cell lines	0.00227	CCL5, EXOSC10, MYOF, PRKCH, RNH1, SF3B2, SPEN, TRIM44	8
Renal and Urological Disease	dysgenesis	dysgenesis of kidney	0.0224	MAFB	1
Renal and Urological System Development and Function	polarization	polarization of kidney cell lines	0.015	CCL5	1
Renal and Urological System Development and Function	differentiation	differentiation of podocytes	0.0224	MAFB	1
Reproductive System Development and Function	cytostasis	cytostasis of gonadal cell lines	0.015	CSNK2B	1
Reproductive System Development and Function	formation	formation of labyrinthine zone of placenta	0.0224	HSP90AB1	1
Reproductive System Development and Function	development	development of lobules of mammary gland	0.0224	ID2	1
Reproductive System Development and Function	growth	growth of mammary epithelial cells	0.0371	ID2	1
Reproductive System Development and Function	folliculogenesis	folliculogenesis of ovary	0.0371	LFNG	1
Reproductive System Development and Function	hatching	hatching of blastocyst	0.0444	SMARCA4	1
Reproductive System Disease	transformation	transformation of testis	0.015	CDC37	1
Respiratory Disease	lung adenocarcinoma	lung adenocarcinoma	0.0037	ALDOC, CCND3, ENO1, MAGED1	4
Respiratory Disease	lung carcinoma	lung carcinoma	0.0077	ALDOC, CCND3, ENO1, HSP90AB1, MAFB, MAGED1	6
Respiratory Disease	pneumonitis	pneumonitis	0.0129	ENO1, PTAFR, TUBB	3
Respiratory Disease	bronchial asthma	bronchial asthma of mice	0.015	CCL5	1
Respiratory Disease	pneumococcal pneumonia	pneumococcal pneumonia of mice	0.0224	PTAFR	1
Respiratory System Development and Function	growth	growth of bronchial epithelial cells	0.0224	CCND3	1
Respiratory System Development and Function	G1/S phase transition	G1/S phase transition of lung cell lines	0.0298	CCND3	1
Respiratory System Development and Function	survival	survival of lung cell lines	0.0444	RPA1	1
RNA Post-Transcriptional Modification	processing	processing of tRNA	0.00115	AARS, SARS	2
RNA Post-Transcriptional Modification	processing	processing of RNA	0.00128	HNRNPUL1, KHSRP, NONO, SF3B2, SNRPB	5
RNA Post-Transcriptional Modification	splicing	splicing of RNA	0.00258	KHSRP, NONO, SF3B2, SNRPB	4
RNA Post-Transcriptional Modification	processing	processing of rRNA	0.0451	GEMIN4, IMP3	2
Skeletal and Muscular Disorders	damage	damage of articular cartilage	0.00753	PRKCQ	1
Skeletal and Muscular Disorders	destruction	destruction of knee joint	0.00753	PRKCQ	1
Skeletal and Muscular System Development and Function	development	development of skeletal system	0.00195	MLL, SF3B2	2
Skeletal and Muscular System Development and Function	function	function of motor endplates	0.00753	CSNK2B	1
Skeletal and Muscular System Development and Function	organization	organization of vertebrae	0.00753	LFNG	1
Skeletal and Muscular System Development and Function	development	development of motor endplates	0.015	CSNK2B	1
Skeletal and Muscular System Development and Function	proliferation	proliferation of myotube	0.015	ID2	1
Skeletal and Muscular System Development and Function	cytostasis	cytostasis of smooth muscle cells	0.0298	ID2	1
Skeletal and Muscular System Development and Function	growth	growth of smooth muscle cells	0.0348	AKR1B1, ID2	2
Skeletal and Muscular System Development and Function	S phase	S phase of bone cell lines	0.0444	CCND3	1
Skeletal and Muscular System Development and Function	S phase	entry into S phase of smooth muscle cells	0.0444	ID2	1
Skeletal and Muscular System Development and Function	formation	formation of myoblasts	0.0444	MYOF	1
Small Molecule Biochemistry	binding	binding of progesterone	0.00195	HSP90AB1, STIP1	2
Small Molecule Biochemistry	aminoacylation	aminoacylation of L-alanyl-tRNA(Ala)	0.00753	AARS	1
Small Molecule Biochemistry	utilization	utilization of NADH	0.00753	AKR1B1	1
Small Molecule Biochemistry	exposure	exposure of L-lysine	0.00753	ANXA2	1
Small Molecule Biochemistry	inactivation	inactivation of L-glutamic acid	0.00753	CCDC92 (includes EG:80212)	1
Small Molecule Biochemistry	utilization	utilization of L-glutamic acid	0.00753	CCDC92 (includes EG:80212)	1
Small Molecule Biochemistry	elimination	elimination of dopamine	0.00753	COMT	1
Small Molecule Biochemistry	excretion	excretion of dopamine	0.00753	COMT	1
Small Molecule Biochemistry	inactivation	inactivation of catecholamine	0.00753	COMT	1
Small Molecule Biochemistry	localization	localization of dopamine	0.00753	COMT	1
Small Molecule Biochemistry	metabolism	metabolism of L-dopa	0.00753	COMT	1
Small Molecule Biochemistry	methylation	methylation of 2-hydroxyestradiol	0.00753	COMT	1
Small Molecule Biochemistry	release	release of homocysteine	0.00753	COMT	1
Small Molecule Biochemistry	synthesis	synthesis of homocysteine	0.00753	COMT	1
Small Molecule Biochemistry	utilization	utilization of 2-hydroxyestradiol	0.00753	COMT	1
Small Molecule Biochemistry	catabolism	catabolism of glucosamine	0.00753	GNPDA1 (includes EG:10007)	1
Small Molecule Biochemistry	aminoacylation	aminoacylation of L-tyrosyl-tRNA(Tyr)	0.00753	YARS	1
Small Molecule Biochemistry	metabolism	metabolism of amino acids	0.0125	BCKDHA, CCDC92 (includes EG:80212), COMT, NFS1	4
Small Molecule Biochemistry	degradation	degradation of L-dopa	0.015	COMT	1
Small Molecule Biochemistry	excretion	excretion of norepinephrine	0.015	COMT	1
Small Molecule Biochemistry	metabolism	metabolism of catecholamine	0.015	COMT	1
Small Molecule Biochemistry	degradation	degradation of platelet activating factor	0.015	PTAFR	1
Small Molecule Biochemistry	release	release of leukotriene	0.0162	CCL5, CD7	2
Small Molecule Biochemistry	conversion	conversion of phosphatidylinositol 4-phosphate	0.0224	PI4KA	1
Small Molecule Biochemistry	hydrolysis	hydrolysis of ATP	0.027	ATP1A1, SMARCA4	2
Small Molecule Biochemistry	removal	removal of dopamine	0.0298	COMT	1
Small Molecule Biochemistry	phosphorylation	phosphorylation of phosphatidylinositol 4-phosphate	0.0298	PI4KA	1
Small Molecule Biochemistry	hydrolysis	hydrolysis of phosphoinositide	0.0364	CCL5, PTAFR	2
Small Molecule Biochemistry	binding	binding of phosphatidylserine	0.0371	ANXA2	1
Small Molecule Biochemistry	incorporation	incorporation of nucleotide	0.0371	RPA1	1
Small Molecule Biochemistry	catabolism	catabolism of dopamine	0.0444	COMT	1
Small Molecule Biochemistry	modification	modification of catecholamine	0.0444	COMT	1
Tissue Development	generation	generation of memory T lymphocytes	0.00153	IL10RA, PRKCQ	2
Tissue Development	accumulation	accumulation of T lymphocytes	0.0053	CCL5, IL10RA, PRKCQ	3
Tissue Development	organization	organization of tissue	0.0071	CCL5, LFNG	2
Tissue Development	organization	organization of vertebrae	0.00753	LFNG	1
Tissue Development	accumulation	accumulation of fibroblast cell lines	0.00753	PPM1G	1
Tissue Development	accumulation	delay in accumulation of Th1 cells	0.00753	PRKCQ	1
Tissue Development	generation	generation of T lymphocytes	0.0078	IL10RA, LFNG, PRKCQ	3
Tissue Development	accumulation	accumulation of basophils	0.015	CCL5	1
Tissue Development	development	development of trophoblast	0.0298	EOMES	1
Tissue Development	generation	generation of thymocytes	0.0298	LFNG	1
Tissue Development	accumulation	accumulation of cervical cancer cell lines	0.0444	PPM1G	1
Tissue Development	generation	generation of Th2 cells	0.0444	PRKCQ	1
Tissue Morphology	quantity	quantity of pre-natural killer lymphocytes	0.00753	ID2	1
Tissue Morphology	morphology	morphology of rhombomere 3	0.00753	MAFB	1
Tissue Morphology	morphology	morphology of rhombomere 5	0.00753	MAFB	1
Tissue Morphology	quantity	quantity of leukocytes	0.00781	CARD11, CCL5, CD7, CD247, ID2, IL10RA, LAT, SIGIRR, SMARCA4, XRCC6	10
Tissue Morphology	quantity	quantity of lymphocytes	0.00953	CARD11, CD7, CD247, ID2, IL10RA, LAT, SMARCA4, XRCC6	8
Tissue Morphology	morphology	morphology of Peyer's patches	0.015	ID2	1
Tissue Morphology	disorganization	disorganization of lymphoid tissue	0.015	LAT	1
Tissue Morphology	quantity	quantity of T lymphocytes	0.0164	CARD11, CD7, CD247, IL10RA, LAT, SMARCA4	6
Tissue Morphology	morphology	morphology of somites	0.0224	LFNG	1
Tissue Morphology	quantity	quantity of inner hair cells	0.0224	LFNG	1
Tissue Morphology	morphology	morphology of embryonic tissue	0.027	LFNG, MAFB	2
Tissue Morphology	morphology	morphology of lymph node	0.0298	ID2	1
Tissue Morphology	density	density of red blood cells	0.0371	CCL5	1
Tissue Morphology	quantity	quantity of Langerhans cells	0.0371	ID2	1
Tumor Morphology	proliferation	proliferation of adenocarcinoma cells	0.0298	ID2	1
Tumor Morphology	proliferation	proliferation of myelomonocytic progenitor cells	0.0298	MLL	1
Vitamin and Mineral Metabolism	mobilization	mobilization of Ca2+	0.00492	CCL5, CD247, LAT, PRKCQ, PTAFR	5
Vitamin and Mineral Metabolism	resorption	resorption of Ca2+	0.015	PTAFR	1
Vitamin and Mineral Metabolism	resorption	resorption of calcium	0.015	PTAFR	1
Vitamin and Mineral Metabolism	accumulation	accumulation of calcium	0.0151	LAT, PTAFR	2
